# Supplementary material for: Evaluation of Different Tandem MS Acquisition Modes to Support Metabolite Annotation in Human Plasma Using Ultra High-Performance Liquid Chromatography High-Resolution Mass Spectrometry for Untargeted Metabolomics
Source: Metabolites. 2020 Nov 15;10(11):464. doi: 10.3390/metabo10110464 (PMC7697060; doi:10.3390/metabo10110464)
Supplement: Supplementary file 1 [file metabolites-10-00464-s001.zip]

Archive with 16 entries (16 files):
- Supplementary Material/Figure S1.pptx
- Supplementary Material/Figure S10.pptx
- Supplementary Material/Figure S11.pptx
- Supplementary Material/Figure S2.pptx
- Supplementary Material/Figure S3.pptx
- Supplementary Material/Figure S4.pptx
- Supplementary Material/Figure S5.pptx
- Supplementary Material/Figure S6.pptx
- Supplementary Material/Figure S7.pptx
- Supplementary Material/Figure S8.pptx
- Supplementary Material/Figure S9.pptx
- Supplementary Material/Table S3 RPLC ESI+.xlsx
- Supplementary Material/Table S4 aHILIC ESI+.xlsx
- Supplementary Material/Table S5 zHILIC ESI-.xlsx
- Supplementary Material/Tables S1 and S2.docx
- Supplementary Material/Thumbs.db
