# Supplementary material for: Evaluation of Different Tandem MS Acquisition Modes to Support Metabolite Annotation in Human Plasma Using Ultra High-Performance Liquid Chromatography High-Resolution Mass Spectrometry for Untargeted Metabolomics
Source: Metabolites. 2020 Nov 15;10(11):464. doi: 10.3390/metabo10110464 (PMC7697060; doi:10.3390/metabo10110464)
Supplement: Supplementary file 1 [file metabolites-10-00464-s001.zip › Supplementary Material/Table S3 RPLC ESI+.xlsx]

## Sheet: Feuil1
PubChem ID	PubChem Name	Rt (min)	m/z	CCS (Å2)	Chemical Class	Subchemical Class	IM-AIF Fixed 14eV	IM-AIF Fixed 28 eV	IM-AIF Fixed 56 eV	IM-AIF Ramped 10-60 eV	IM-AIF Ramped 30-60 eV	AIF Fixed 14 eV	AIF Fixed 28 eV	AIF Fixed 56 eV	AIF Ramped 10-60 eV	AIF Ramped 30-60 eV
1	Acetylcarnitine	1.31769	204.124	144.547	Carnitines		1		1	1	1	1			1
70	4-Methyl-2-Oxovaleric Acid	1.18118	261.132	151.114	Organic Acids				1
126	4-Hydroxybenzaldehyde	1.81623	123.044		Not defined								1		1
138	5-Aminovaleric acid	1.04184	118.086	122.269	Amino Acids				1		1
247	Betaine	1.03836	140.068		Not defined							1	1		1
311	Citric acid	1.47207	215.016	137.094	Organic Acids					1	1
464	Hippuric acid	4.68403	197.092	124.576	Organic Acids						1			1	1
586	Creatine	1.08923	132.077	127.35	Amino Acids				1
588	Creatinine	1.08312	136.048		Nucleosides/analogs							1			1
725	Deoxycarnitine	1.10358	146.118	132.687	Carnitines						1
790	Hypoxanthine	1.51412	137.046	124.348	Purine derivatives			1	1
798	Indole	4.19932	118.065	122.83	Not defined		1		1	1	1	1	1	1	1	1
800	Indole-3-acetaldehyde	4.20151	160.076	119.751	Amines/bases		1					1	1	1	1	1
802	Indole-3-acetic acid	6.40533	176.071	131.93	Organic Acids				1			1	1	1	1	1
892	Inositol	1.56207	203.053	143.32	Carbohydrates		1		1	1	1
1014	Phosphorylcholine	9.72	167.071		Phosphocholine											1
1175	Uric acid	1.78062	169.036	129.099	Purine derivatives		1		1		1
1198	Isocitric acid	1.16263	215.017		Organic Acids							1
1826	5-Hydroxyindole-3-acetic acid	3.34076	192.066		Organic Acids								1		1
2519	Caffeine	4.39132	195.088	136.563	Purine derivatives			1	1	1	1		1		1	1
4687	Paraxanthine	3.74052	181.072	128.255	Purine derivatives				1
5055	Resorcinol monoacetate	7.88902	135.044		(Poly)alcohols											1
5429	Theobromine	3.91252	181.072	131.585	Purine derivatives				1				1
5570	Trigonelline	1.09758	138.055	123.412	Amines/bases				1
5753	Corticosterone	8.12374	347.221		Steroids							1	1	1		1
5754	Hydrocortisone	7.19633	362.813	187.679	Steroids		1	1	1	1
5755	Prednisolone	7.26692	361.2	186.981	Steroids					1
5819	Thyroxine	8.07801	777.695		Amino Acids										1	1
5864	3A,5B-Tetrahydrocortisol	11.9072	384.274		Steroids									1
6036	D-(+)-Galactose	1.55527	203.053	139.756	Carbohydrates		1	1		1
6057	Tyrosine	2.43422	204.063	140.835	Amino Acids			1		1	1	1	1		1
6137	Methionine	1.17963	133.032		Amino Acids										1	1
6140	Phenylalanine	3.34831	166.086	136.906	Amino Acids		1				1	1	1		1	1
6274	Histidine	1.18697	139.05		Amino Acids								1	1		1
6287	Valine	1.03534	118.086	123.936	Amino Acids			1				1	1
6305	Tryptophan	4.26497	205.097	148.822	Amino Acids		1	1		1	1	1	1	1	1	1
6322	Arginine	1.02	175.119	137.065	Amino Acids						1
6844	1-Hydroxy-2-naphthoic acid	5.59157	206.081		Organic Acids									1
7047	Quinoline	6.40397	130.065	122.57	Amines/bases				1		1
8343	Bis(2-ethylhexyl) phthalate	16.7493	413.266	216.798	Not defined		1	1	1	1	1
8640	1-Naphthylamine	4.19849	144.081	125.607	Amines/bases		1	1	1	1		1	1	1	1	1
9750	Citrulline	1.03673	198.085	137.223	Amino Acids						1
10140	Glycocholic acid	8.13698	488.297	198.468	Organic Acids		1					1	1		1	1
10685	Indole-3-ethanol	2.68421	144.081	125.33	Not defined		1			1
10917	L-carnitine	1.0584	162.113	132.983	Carnitines			1	1	1	1	1	1		1	1
17106	6-Deoxy-L-Galactose	1.11208	187.058	141.346	Carbohydrates		1			1
27476	1-Methyladenosine	1.99258	282.119	162.54	Nucleosides/analogs				1
28782	Arginine (protonated)	1.05692	175.119	133.679	Amino Acids			1					1
65083	3-Amino-4-hydroxybenzoic acid	1.18933	154.05		Organic Acids										1
65098	Norvaline	1.05331	118.086	124.773	Amino Acids		1			1
74706	Methyl Indole-3-acetic acid	7.34603	190.086		Not defined								1	1
74839	N-Acetyl-L-phenylalanine	7.33827	415.168		Organic Acids										1
79025	alpha-D-Glucose	1.34472	203.053	141.347	Carbohydrates		1	1	1	1	1
91486	Sphinganine	10.4199	302.305		Lipids	Sphingoids										1
94190	1,2-Distearoyl-sn-glycero-3-phosphocholine	14.4892	812.614	310.866	Lipids	Phosphatidylcholine		1	1
123831	N,N-Dimethylarginine	1.10687	203.15		Amino Acids								1		1
150923	3-Methyloxindole	4.05057	130.065	132.367	Amines/bases		1					1		1	1	1
161166	L-Kynurenine	3.34533	209.092		Amino Acids								1		1
162126	1-O-Hexadecyl-sn-glycero-3-phosphocholine	12.0149	504.343	232.359	Lipids	Lysophospholipids	1		1	1	1	1	1	1	1	1
168381	Dodecanoylcarnitine	9.87091	344.279	201.824	Carnitines		1	1		1	1
169148	N,N'-Dimethylarginine	1.11432	203.15	142.026	Amino Acids				1
222786	Cortisone	7.28051	361.201	184.185	Steroids				1		1		1
439163	D-Fructofuranose	1.02863	383.115	190.016	Carbohydrates					1
439192	L-Sorbose	1.72273	203.053	141.176	Carbohydrates					1	1
439227	L-Pipecolic acid	1.10688	130.086		Amino Acids								1
439268	2-Deoxy-D-arabino-hexopyranose	1.11118	187.058	136.232	Carbohydrates			1
439281	N-Acetyl-D-Mannosamine	1.09445	244.08	146.703	Carbohydrates			1
439507	Allose	1.1913	203.053	140.663	Carbohydrates		1	1	1	1	1
439559	Palatinose	1.11241	365.105	170.773	Carbohydrates		1	1	1	1
440120	N6,N6,N6-Trimethyl-L-lysine	1.16195	172.133		Amino Acids	Carnitines							1
444539	Cinnamic acid	3.33603	166.086		Organic Acids									1
445639	Oleic acid	10.8485	300.289		Lipids	Fatty Acids						1
452110	Colfosceril palmitate	13.2157	756.55	292.38	Lipids	Phosphatidylcholine		1	1		1	1	1		1
460602	1-Palmitoyl-sn-glycero-3-phosphocholine	11.5258	496.34	236.008	Lipids	Lysophospholipids	1	1	1	1	1	1	1	1	1	1
460604	1-Myristoyl-sn-glycero-3-phosphocholine	10.2608	468.308	228.295	Lipids	Lysophospholipids	1	1	1	1	1	1		1		1
497299	1-Octadecanoyl-sn-glycero-3-phosphocholine	13.1508	524.371	245.8	Lipids	Lysophospholipids	1	1	1	1	1	1	1	1	1	1
637542	4-Hydroxycinnamic acid	2.42962	182.081		Organic Acids							1	1		1	1
643460	Sorbic acid	1.17396	130.086		Organic Acids									1	1	1
657311	Cortisol	7.18576	363.216		Steroids							1	1	1	1	1
1549111	cis-Caffeic acid	7.89802	163.039	124.576	Organic Acids					1			1
2724480	D-Carnitine	1.06562	162.113		Carnitines										1
2733532	1-O-Octadecyl-SN-glycero-3-phosphocholine	13.7984	532.374	238.744	Lipids	Lysophospholipids				1			1
5280352	Bilirubin	8.32374	585.27	241.996	Not defined		1	1	1	1	1	1	1	1	1	1
5280353	Biliverdin	8.98536	583.255	245.726	Not defined		1			1			1	1	1	1
5283468	Glyceryl monooleate	11.8699	339.288		Lipids	Monoacylglycerols								1	1	1
5287971	1-Hexadecanoyl-2-(9Z,12Z-octadecadienoyl)-sn-glycero-3-phosphocholine	14.8243	758.57	290.871	Lipids	Phosphatidylcholine	1	1	1	1	1		1		1	1
5497103	1-Palmitoyl-2-oleoyl-sn-glycero-3-phosphocholine	14.0663	760.583	294.666	Lipids	Phosphatidylcholine	1	1	1	1	1	1	1		1	1
6427285	Cholesterol acetate	13.6103	429.375	223.433	Steroids			1
6441487	1-Stearoyl-2-linoleoyl-sn-glycero-3-phosphatidylcholine	16.1254	786.6	300.784	Lipids	Phosphatidylcholine	1	1	1	1	1		1			1
6443139	1-O-Hexadecyl-2-arachidonoyl-sn-glycero-3-phosphocholine	16.0568	768.59	300.022	Lipids	Phosphatidylcholine		1	1	1	1	1	1	1	1	1
6443157	1-hexadecyl-2-(9Z,12Z-octadecadienoyl)-sn-glycero-3-phosphocholine	13.8431	766.571	297.297	Lipids	Phosphatidylcholine		1	1	1	1			1	1
6443788	1-Palmitoyl-2-palmitoleoyl-sn-glycero-3-phosphocholine	13.6963	732.554	287.56	Lipids	Phosphatidylcholine	1	1	1	1	1	1	1	1	1	1
6443882	N-(9Z-Octadecenoyl)-sphing-4-enine-1-phosphocholine	12.0237	729.589		Lipids	Sphingolipids						1	1	1	1	1
6453725	N-(Octadecanoyl)-sphing-4-enine-1-phosphocholine	14.0514	731.605		Lipids	Phosphosphingolipids							1	1	1
9939941	N-Palmitoylsphingomyelin	14.5859	703.574	292.51	Lipids	Sphingomyelin		1	1	1	1	1	1	1	1	1
9939965	N-Palmitoyldihydrosphingomyelin	13.0385	727.571		Lipids	Sphingomyelin								1	1
10415542	1-(4Z,7Z,10Z,13Z,16Z,19Z-Docosahexaenoyl)-sn-glycero-3-phosphocholine	11.0432	590.321	241.475	Lipids	Lysophospholipids		1	1	1	1	1	1	1	1	1
10485310	1-hexadecyl-2-(5Z,8Z,11Z,14Z,17Z-eicosapentaenoyl)-sn-glycero-3-phosphocholine	14.6495	766.573	293.785	Lipids	Phosphatidylcholine	1	1	1	1	1	1	1
10747814	1-hexadecanoyl-2-(5Z,8Z,11Z,14Z-eicosatetraenoyl)-sn-glycero-3-phosphocholine	10.0231	782.569	296.12	Lipids	Phosphatidylcholine	1	1	1	1	1	1	1	1	1	1
10917802	1-(1Z-Hexadecenyl)-sn-glycero-3-phosphocholine	12.0679	502.327	233.423	Lipids	Lysophospholipids	1		1			1	1		1	1
11005824	1-(9Z,12Z-Octadecadienoyl)-sn-glycero-3-phosphocholine	11.1459	542.322	235.967	Lipids	Lysophospholipids	1	1	1	1	1	1	1	1	1	1
11757087	1-(5Z,8Z,11Z,14Z,17Z-eicosapentaenoyl)-sn-glycero-3-phosphocholine	10.5329	564.306	234.442	Lipids	Lysophospholipids	1	1	1	1	1	1	1	1	1	1
11803170	1-Hexadecyl-2-octadecanoyl-sn-glycero-3-phosphocholine	11.8432	731.596		Lipids	Phosphatidylcholine							1		1	1
11861101	2-(Acetylamino)-2-Deoxy-alpha-L-Glucopyranose	1.09711	244.08	151.909	Carbohydrates				1			1			1
16081932	1-(9Z-Octadecenoyl)-sn-glycero-3-phosphocholine	12.051	522.355	237.983	Lipids	Lysophospholipids	1	1	1	1	1	1	1	1	1	1
16219892	1,2-Didecanoyl-sn-glycero-3-phosphocholine	11.2805	548.37	238.357	Lipids	Phosphatidylcholine				1			1
16759365	1-hexadecyl-2-(8Z,11Z,14Z-eicosatrienoyl)-sn-glycero-3-phosphocholine	16.1576	792.587		Lipids	Phosphatidylcholine							1		1	1
16759366	1-hexadecyl-2-[(4Z,7Z,10Z,13Z,16Z,19Z)-docosahexaenoyl]-sn-glycero-3-phosphocholine	15.4274	792.592	302.334	Lipids	Phosphatidylcholine		1	1	1	1		1		1	1
24778648	1,2-Di-(9Z-tetradecenoyl)-sn-glycero-3-phosphocholine	13.9751	657.448		Lipids	Phosphatidylcholine							1		1	1
24778686	1-Hexadecanoyl-2-octadecanoyl-sn-glycero-3-phosphocholine	14.9671	784.583	302.517	Lipids	Phosphatidylcholine			1		1			1
24778723	PC(16:0/20:5(5Z,8Z,11Z,14Z,17Z))	15.8386	780.552	293.964	Lipids	Phosphatidylcholine	1	1	1	1	1	1	1		1	1
24778768	1-palmitoleoyl-2-linoleoyl-sn-glycero-3-phosphocholine	15.3601	756.554	288.729	Lipids	Phosphatidylcholine	1	1	1	1	1	1	1	1	1	1
24778771	PC(16:1(9Z)/20:4(5Z,8Z,11Z,14Z))	13.4848	780.552	294.838	Lipids	Phosphatidylcholine			1	1	1
24778773	1-(9Z-hexadecenoyl)-2-(4Z,7Z,10Z,13Z,16Z,19Z-docosahexaenoyl)-sn-glycero-3-phosphocholine	14.399	804.552	298.247	Lipids	Phosphatidylcholine		1	1	1	1	1	1		1	1
24778825	1-Stearoyl-2-oleoyl-sn-glycero-3-phosphocholine	14.433	788.617	305.733	Lipids	Phosphatidylcholine	1	1					1	1		1
24778859	1-octadecanoyl-2-(8Z,10Z,12Z,14Z-eicosatetraenoyl)-sn-glycero-3-phosphocholine	15.1221	810.6	306.898	Lipids	Phosphatidylcholine	1	1	1	1	1	1	1	1	1
24778860	1-octadecanoyl-2-(5Z,8Z,11Z,14Z,17Z-eicosapentaenoyl)-sn-glycero-3-phosphocholine	16.1429	808.584	302.04	Lipids	Phosphatidylcholine	1	1	1	1	1	1	1	1	1
24778868	1-octadecanoyl-2-(7Z,10Z,13Z,16Z-docosatetraenoyl)-sn-glycero-3-phosphocholine	14.044	821.603		Lipids	Phosphatidylcholine									1
24778871	1-octadecanoyl-2-(4Z,7Z,10Z,13Z,16Z-docosapentaenoyl)-sn-glycero-3- phosphocholine	15.701	836.613	309.316	Lipids	Phosphatidylcholine		1					1		1	1
24778876	1-Octadecanoyl-2-(4Z,7Z,10Z,13Z,16Z,19Z-docosahexaenoyl)-sn-glycero-3-phosphocholine	14.2951	834.598	308.796	Lipids	Phosphatidylcholine	1	1	1	1	1		1		1	1
24778939	1-(9Z-Octadecenoyl)-2-(9Z,12Z-octadecadienoyl)-sn-glycero-3-phosphocholine	12.8443	784.585	298.612	Lipids	Phosphatidylcholine	1	1	1	1	1					1
24778948	1-oleoyl-2-arachidonoyl-sn-glycero-3-phosphocholine	12.574	808.584	301.672	Lipids	Phosphatidylcholine	1	1	1	1	1	1	1	1	1	1
24778955	PC(18:1(9Z)/22:6(4Z,7Z,10Z,13Z,16Z,19Z))	14.1127	832.583	304.838	Lipids	Phosphatidylcholine	1	1	1	1	1	1	1		1	1
24778983	1-(9Z,12Z-octadecadienoyl)-2-(4Z,7Z,10Z,13Z,16Z,19Z-docosahexaenoyl)-sn-glycero-3-phosphocholine	12.8136	830.569	303.197	Lipids	Phosphatidylcholine	1	1	1	1	1		1		1	1
24779266	1-Hexadecyl-2-(9Z-octadecenoyl)-sn-glycero-3-phosphocholine	14.8085	768.587	300.575	Lipids	Phosphatidylcholine			1		1				1
24779335	1-Octadecyl-2-(5Z,8Z,11Z,14Z,17Z-eicosapentaenoyl)-sn-glycero-3-phosphocholine	14.813	794.604	303.403	Lipids	Phosphatidylcholine	1		1	1	1		1	1	1	1
24779341	1-octadecyl-2-(4Z,7Z,10Z,13Z,16Z,19Z-docosahexaenoyl)-sn-glycero-3-phosphocholine	15.9356	842.601		Lipids	Phosphatidylcholine									1
24779388	1-(1Z-hexadecenyl)-2-(5Z,8Z,11Z,14Z-eicosatetraenoyl)-sn-glycero-3-phosphocholine	14.1111	766.574	295.648	Lipids	Phosphatidylcholine		1	1	1	1		1
24779461	1-(9Z-Hexadecenoyl)-sn-glycero-3-phosphocholine	10.8007	494.324	230.102	Lipids	Lysophospholipids		1	1	1	1	1	1	1	1	1
24779473	1-Eicosanoyl-sn-glycero-3-phosphocholine	14.6335	574.384	252.127	Lipids	Lysophospholipids			1				1	1	1
24779476	1-(5Z,8Z,11Z,14Z-Eicosatetraenoyl)-sn-glycero-3-phosphocholine	11.3768	544.339	237.789	Lipids	Lysophospholipids	1	1	1	1	1	1	1	1	1	1
24779527	1-(1Z-Octadecenyl)-sn-glycero-3-phosphocholine	12.3412	508.375	239.352	Lipids	Lysophospholipids	1		1	1	1	1	1		1	1
24779545	1-Stearoyl-2-arachidonoyl-sn-glycero-3-phosphoserine	12.8815	812.543		Lipids	Phosphatidylserine							1
24779552	1,2-Dioctadecanoyl-sn-glycero-3-phospho-(1'-sn-glycerol)	13.1702	796.604		Lipids	Phosphatidylglycerol										1
42607442	1-(10Z-Heptadecenoyl)-sn-glycero-3-phosphocholine	11.115	508.339		Lipids	Lysophosphatidylcholine						1	1	1	1	1
42607464	1-(9Z-Heptadecenoyl)-sn-glycero-3-phosphoethanolamine	6.16243	483.321		Lipids	Phosphatidylethanolamine						1
42607491	1-octadecanoyl-2-(5Z,8Z,11Z,14Z-eicosatetraenoyl)-sn-glycero-3-phospho-(1'-myo-inositol)	11.8398	870.534		Lipids	Phosphatidylinositol							1			1
44260123	N-(Dodecanoyl)-sphing-4-enine-1-phosphocholine	13.0395	647.512		Lipids	Sphingolipids									1
44260124	N-(Eicosanoyl)-sphing-4-enine-1-phosphocholine	7.45894	776.667		Lipids	Sphingolipids									1	1
44260126	N-(15Z-tetracosenoyl)-sphing-4-enine-1-phosphocholine	14.6254	813.687		Lipids	Sphingolipids						1
44260127	N-lignoceroylsphingosine-1-phosphocholine	8.08165	797.692		Lipids	Sphingolipids										1
46891690	2-Azaniumylethyl (2R)-2-hydroxy-3-(stearoyloxy)propyl phosphate	13.4867	464.316		Lipids	Lysophospholipids							1
46891779	2-Azaniumylethyl (2R)-2-[(9Z)-octadec-9-enoyloxy]-3-(stearoyloxy)propyl phosphate	10.2557	746.567		Lipids	Phosphatidylethanolamine						1	1
46891781	2-Arachidonoyl-1-stearoyl-sn-glycero-3-phosphoethanolamine	9.37	768.556		Lipids	Phosphatidylethanolamine							1
52923754	1-hexadecyl-2-(11Z,14Z-eicosadienoyl)-glycero-3-phosphocholine	13.7743	794.601	304.511	Lipids	Phosphatidylcholine			1	1			1
52923798	1-octadecyl-2-(8Z,11Z,14Z-eicosatrienoyl)-glycero-3-phosphocholine	16.2938	820.616		Lipids	Phosphatidylcholine								1	1
52924051	1-(11Z-eicosenoyl)-glycero-3-phosphocholine	13.3437	554.876	245.975	Lipids	Lysophospholipids		1				1	1	1	1	1
52924053	Lysophosphatidylcholine(20:2)	12.2453	570.353	242.944	Lipids	Lysophospholipids	1	1				1	1		1	1
52924055	1-[(8Z,11Z,14Z)-Icosatrienoyl]-sn-glycero-3-phosphocholine	11.6021	568.337	243.332	Lipids	Lysophospholipids	1	1		1		1	1	1		1
52925994	Phosphatidylserine(18:0/20:3)	12.3108	814.562		Lipids	Phosphatidylserine										1
52926014	1-Palmitoyl-2-stearoyl-sn-glycero-3-phosphoserine	9.81533	764.547		Lipids	Phosphatidylserine						1
52926026	1,2-Di-(9Z-tetradecenoyl)-sn-glycero-3-phosphoserine	12.7614	658.41		Lipids	Phosphatidylserine						1
52926067	1-Octadecanoyl-2-(11Z,14Z-eicosadienoyl)-glycero-3-phosphoserine	12.2764	816.578		Lipids	Phosphatidylserine										1
52926068	1-Octadecanoyl-2-(11Z-eicosenoyl)-glycero-3-phosphoserine	13.4785	840.572		Lipids	Phosphatidylserine						1	1
52927465	1-octadecanoyl-2-(4Z,7Z,10Z,13Z,16Z,19Z-docosahexaenoyl)-sn-glycero-3-phospho-(1'-myo-inositol)	12.33	894.54		Lipids	Phosphatidylinositol							1
53478687	1-(9Z-hexadecenoyl)-2-(7Z,10Z,13Z,16Z,19Z-docosapentaenoyl)-sn-glycero-3-phosphocholine	10.3119	806.568	299.865	Lipids	Phosphatidylcholine	1	1	1	1	1	1	1	1	1	1
53479033	1-(5Z,8Z,11Z,14Z-eicosatetraenoyl)-2-(11Z-octadecenoyl)-sn-glycero-3-phosphocholine	14.0149	808.584	300.932	Lipids	Phosphatidylcholine	1	1	1	1	1
53479612	PE(18:0/22:5(7Z,10Z,13Z,16Z,19Z))	14.5267	794.569	237.661	Lipids	Phosphatidylethanolamine	1
53481729	1-(9Z-octadecenyl)-2-(11Z-eicosenoyl)-sn-glycero-3-phosphocholine	15.1578	822.636		Lipids	Phosphatidylcholine										1
58177709	1-(9Z-octadecenoyl)-sn-glycero-3-phosphoethanolamine	11.88	480.308	223.971	Lipids	Lysophospholipids					1					1
58177710	1-Palmitoyl-sn-glycero-3-phosphoethanolamine	10.4078	476.276		Lipids	Lysophospholipids						1
59720717	2-Oleoyl-1-stearoyl-sn-glycero-3-phosphoserine	10.028	790.559		Lipids	Phosphatidylserine							1
86289497	PE(18:0/22:6(4Z, 7Z, 10Z, 13Z, 16Z, 19Z))	12.4549	792.557	229.657	Lipids	Lysophospholipids				1

## Sheet: Metabolites IM-AIF Fixed 14
PubChem ID	PubChem Name	Chemical Class	Subchemical Class	IM-AIF Fixed 14eV	Adducts	m/z	Rt (min)	CCS (Å2)	Overall Score	Fragmentation Score	Mass Error (ppm)	Isotope Similarity	Retention Time Error (min)	dCCS (Å2)
1	Acetylcarnitine	Carnitines		1	M+H	204.123	1.31769	144.547	45.6	6.32	-0.562431	96.8594		1.68402
798	Indole	Not defined		1	M+H	118.065	4.19932	122.83	46.1	8.62	-0.415776	99.5526		-1.68627
800	Indole-3-acetaldehyde	Amines/bases		1	M+H-H2O	142.064	4.20151	119.751	43.3	32	-4.07053	89.1981
892	Inositol	Carbohydrates		1	M+Na	203.052	1.56207	143.32	42	0	-1.29252	92.3456		-2.46856
1175	Uric acid	Purine derivatives		1	M+H	169.036	1.78062	129.099	42.6	0	1.43861	92.7118		-1.86562
5754	Hydrocortisone	Steroids		1	M+H	363.216	7.19633	187.679	42.2	0	-0.848839	95.725		-3.95258
6036	D-(+)-Galactose	Carbohydrates		1	M+Na	203.053	1.55527	139.756	56.9	0	0.362597	97.2781		-0.0809903
6140	Phenylalanine	Amino Acids		1	M+H	166.086	3.34831	136.906	46.6	0	-1.57497	94.97		-0.846063
6305	Tryptophan	Amino Acids		1	M+H-NH3, M+Na	188.071	4.26497	148.822	52.2	30.3	1.69474	96.7648		1.0592
8343	Bis(2-ethylhexyl) phthalate	Not defined		1	M+Na	413.266	16.7493	216.798	43.1	0	-0.653039	94.6648		-3.25846
8640	1-Naphthylamine	Amines/bases		1	M+H	144.081	4.19849	125.607	62.8	49.8	-0.807612	98.7329		0.25974
10140	Glycocholic acid	Organic Acids		1	M+Na	488.297	8.13698	198.468	42.4	17	-2.64379	82.982		-4.73155
10685	Indole-3-ethanol	Not defined		1	M+H-H2O	144.081	2.68421	125.33	40.6	10.6	2.12751	95.0377
17106	6-Deoxy-L-Galactose	Carbohydrates		1	M+Na	187.058	1.11208	141.346	47.2	0	-0.213871	95.7084		0.845914
65098	Norvaline	Amino Acids		1	M+H	118.086	1.05331	124.773	42.3	0	-1.49471	98.8893		3.01097
79025	alpha-D-Glucose	Carbohydrates		1	M+Na	203.052	1.34472	141.347	56.5	0	-4.15305	92.3456		0.0314689
150923	3-Methyloxindole	Amines/bases		1	M+H-H2O, M+Na	170.06	4.05057	132.367	43.5	25.3	-2.17862	94.5217
162126	1-O-Hexadecyl-sn-glycero-3-phosphocholine	Lipids	Lysophospholipids	1	M+Na	504.344	12.0149	232.359	55.2	90	3.99343	90.9278
168381	Dodecanoylcarnitine	Carnitines		1	M+H	344.279	9.87091	201.824	44.3	0	-1.66372	93.2533		1.88579
439507	Allose	Carbohydrates		1	M+Na	203.053	1.1913	140.663	51.8	0	0.161489	98.8633		-0.378705
439559	Palatinose	Carbohydrates		1	M+Na	365.104	1.11241	170.773	39.6	0	-2.9811	85.387		-3.68101
460602	1-Palmitoyl-sn-glycero-3-phosphocholine	Lipids	Lysophospholipids	1	M+H-H2O, M+H, M+Na	496.34	11.5258	236.008	50.8	35.8	0.395406	91.874		2.63221
460604	1-Myristoyl-sn-glycero-3-phosphocholine	Lipids	Lysophospholipids	1	M+H, M+Na	468.309	10.2608	228.295	48.2	7.27	0.29016	92.3252		1.295
497299	1-Octadecanoyl-sn-glycero-3-phosphocholine	Lipids	Lysophospholipids	1	M+Na	546.353	13.1508	245.8	57.6	92.9	-0.485047	95.6261
5280352	Bilirubin	Not defined		1	M+H	585.269	8.32374	241.996	58.3	87.4	-3.00438	86.9809		-3.75554
5280353	Biliverdin	Not defined		1	M+Na	605.236	8.98536	245.726	52.4	85.9	-2.40998	79.2312
5287971	1-Hexadecanoyl-2-(9Z,12Z-octadecadienoyl)-sn-glycero-3-phosphocholine	Lipids	Phosphatidylcholine	1	M+Na	780.552	14.8243	290.871	52.3	73.6	0.553669	88.3432
5497103	1-Palmitoyl-2-oleoyl-sn-glycero-3-phosphocholine	Lipids	Phosphatidylcholine	1	M+H	760.581	14.0663	294.666	38.4	8.41	-4.75302	67.7432		4.41106
6441487	1-Stearoyl-2-linoleoyl-sn-glycero-3-phosphatidylcholine	Lipids	Phosphatidylcholine	1	M+Na	808.583	16.1254	300.784	36.6	10.9	0.301527	72.5009
6443788	1-Palmitoyl-2-palmitoleoyl-sn-glycero-3-phosphocholine	Lipids	Phosphatidylcholine	1	M+H	732.55	13.6963	287.56	40.1	10.3	-4.80348	77.9836		5.37215
10485310	1-hexadecyl-2-(5Z,8Z,11Z,14Z,17Z-eicosapentaenoyl)-sn-glycero-3-phosphocholine	Lipids	Phosphatidylcholine	1	M+H	766.571	14.6495	293.785	54.5	10.9	-4.44058	74.0449		-0.0932022
10747814	1-hexadecanoyl-2-(5Z,8Z,11Z,14Z-eicosatetraenoyl)-sn-glycero-3-phosphocholine	Lipids	Phosphatidylcholine	1	M+H	782.569	10.0231	296.12	49.5	36.4	-0.547291	85.4398		-3.39022
10917802	1-(1Z-Hexadecenyl)-sn-glycero-3-phosphocholine	Lipids	Lysophospholipids	1	M+Na	502.327	12.0679	233.423	55.6	86.2	0.0116161	91.8888
11005824	1-(9Z,12Z-Octadecadienoyl)-sn-glycero-3-phosphocholine	Lipids	Lysophospholipids	1	M+Na	542.322	11.1459	235.967	56.6	92.4	0.437069	91.1491
11757087	1-(5Z,8Z,11Z,14Z,17Z-eicosapentaenoyl)-sn-glycero-3-phosphocholine	Lipids	Lysophospholipids	1	M+Na	564.306	10.5329	234.442	51	63.9	0.260474	91.625
16081932	1-(9Z-Octadecenoyl)-sn-glycero-3-phosphocholine	Lipids	Lysophospholipids	1	M+H	522.356	12.051	237.983	62.9	94.5	1.67997	91.7654		2.28113
24778723	PC(16:0/20:5(5Z,8Z,11Z,14Z,17Z))	Lipids	Phosphatidylcholine	1	M+H	780.553	15.8386	293.964	43.9	6.28	-1.34856	86.3494		3.03488
24778768	1-palmitoleoyl-2-linoleoyl-sn-glycero-3-phosphocholine	Lipids	Phosphatidylcholine	1	M+Na	778.536	15.3601	288.729	45.9	45.7	0.854241	84.998
24778825	1-Stearoyl-2-oleoyl-sn-glycero-3-phosphocholine	Lipids	Phosphatidylcholine	1	M+H	788.617	14.433	305.733	42.6	0	0.28552	82.0241		2.7331
24778859	1-octadecanoyl-2-(8Z,10Z,12Z,14Z-eicosatetraenoyl)-sn-glycero-3-phosphocholine	Lipids	Phosphatidylcholine	1	M+Na	832.583	15.1221	306.898	36.2	13.7	0.656278	68.1941
24778860	1-octadecanoyl-2-(5Z,8Z,11Z,14Z,17Z-eicosapentaenoyl)-sn-glycero-3-phosphocholine	Lipids	Phosphatidylcholine	1	M+Na	830.569	16.1429	302.04	39.4	23	2.87888	77.4633
24778876	1-Octadecanoyl-2-(4Z,7Z,10Z,13Z,16Z,19Z-docosahexaenoyl)-sn-glycero-3-phosphocholine	Lipids	Phosphatidylcholine	1	M+H	834.599	14.2951	308.796	45.3	0	-2.51869	70.4426		-0.878204
24778939	1-(9Z-Octadecenoyl)-2-(9Z,12Z-octadecadienoyl)-sn-glycero-3-phosphocholine	Lipids	Phosphatidylcholine	1	M+Na	806.568	12.8443	298.612	41.8	28.2	0.901347	81.9259
24778948	1-oleoyl-2-arachidonoyl-sn-glycero-3-phosphocholine	Lipids	Phosphatidylcholine	1	M+Na	830.571	12.574	301.672	39	31.9	4.8095	68.8078
24778955	PC(18:1(9Z)/22:6(4Z,7Z,10Z,13Z,16Z,19Z))	Lipids	Phosphatidylcholine	1	M+H	832.585	14.1127	304.838	35.6	4.27	-0.0861082	57.7867		6.62314
24778983	1-(9Z,12Z-octadecadienoyl)-2-(4Z,7Z,10Z,13Z,16Z,19Z-docosahexaenoyl)-sn-glycero-3-phosphocholine	Lipids	Phosphatidylcholine	1	M+H	830.57	12.8136	303.197	42	0	0.279166	76.6441		-2.45981
24779335	1-Octadecyl-2-(5Z,8Z,11Z,14Z,17Z-eicosapentaenoyl)-sn-glycero-3-phosphocholine	Lipids	Phosphatidylcholine	1	M+Na	816.584	14.813	303.403	34.8	9.83	-4.16682	69.1317
24779476	1-(5Z,8Z,11Z,14Z-Eicosatetraenoyl)-sn-glycero-3-phosphocholine	Lipids	Lysophospholipids	1	M+Na	566.322	11.3768	237.789	57	91.7	0.428915	93.703
24779527	1-(1Z-Octadecenyl)-sn-glycero-3-phosphocholine	Lipids	Lysophospholipids	1	M+Na	530.358	12.3412	239.352	49.8	60.1	-0.877991	89.7804
52924053	Lysophosphatidylcholine(20:2)	Lipids	Lysophospholipids	1	M+Na	570.353	12.2453	242.944	48	47.1	-0.200719	93.0824
52924055	1-[(8Z,11Z,14Z)-Icosatrienoyl]-sn-glycero-3-phosphocholine	Lipids	Lysophospholipids	1	M+Na	568.337	11.6021	243.332	55	85.2	-0.234397	89.9475
53478687	1-(9Z-hexadecenoyl)-2-(7Z,10Z,13Z,16Z,19Z-docosapentaenoyl)-sn-glycero-3-phosphocholine	Lipids	Phosphatidylcholine	1	M+Na	828.552	10.3119	299.865	40.6	28.8	0.678329	75.1546
53479033	1-(5Z,8Z,11Z,14Z-eicosatetraenoyl)-2-(11Z-octadecenoyl)-sn-glycero-3-phosphocholine	Lipids	Phosphatidylcholine	1	M+H	808.584	14.0149	300.932	47	0	-1.26838	87.6125		-1.27534
53479612	PE(18:0/22:5(7Z,10Z,13Z,16Z,19Z))	Lipids	Phosphatidylethanolamine	1	M+H	794.569	14.5267	237.661	34.3	10	-0.83674	62.5857

## Sheet: Metabolites IM-AIF Fixed 28
PubChem ID	PubChem Name	Chemical Class	Subchemical Class	IM-AIF Fixed 28 eV	Adducts	m/z	Rt (min)	CCS (Å2)	Overall Score	Fragmentation Score	Mass Error (ppm)	Isotope Similarity	Retention Time Error (min)	dCCS (Å2)
790	Hypoxanthine	Purine derivatives		1	M+H	137.046	1.51412	124.348	44.3	0	1.82737	93.1371		-1.14029
2519	Caffeine	Purine derivatives		1	M+H	195.088	4.39132	136.563	63.9	66.5	1.56535	97.3189		0.40869
5754	Hydrocortisone	Steroids		1	M+H	363.216	7.19633	187.679	43.6	0	-2.01017	93.4284		-2.08679
6036	D-(+)-Galactose	Carbohydrates		1	M+Na	203.053	1.55527	139.756	55	0	4.34517	92.3456		-0.081033
6057	Tyrosine	Amino Acids		1	M+H-NH3	165.055	2.43422	140.835	41.1	9.67	1.47861	97.5667
6287	Valine	Amino Acids		1	M+H	118.086	1.03534	123.936	48.1	0	1.36214	97.7864		0.635813
6305	Tryptophan	Amino Acids		1	M+H	205.097	4.26497	148.822	42.4	5.16	-0.820048	94.3467		3.82188
8343	Bis(2-ethylhexyl) phthalate	Not defined		1	M+Na, 2M+Na	413.265	16.7493	216.798	49	0	-1.9815	90.9342		0.679657
8640	1-Naphthylamine	Amines/bases		1	M+H	144.081	4.19849	125.607	58.9	31.2	0.561463	97.6566		0.259722
10917	L-carnitine	Carnitines		1	M+H	162.113	1.0584	132.983	63.3	38.3	1.35113	97.58		-0.116703
28782	Arginine (protonated)	Amino Acids		1	M+H	175.119	1.05692	133.679	47.4	0	1.77319	94.8254		0.678995
79025	alpha-D-Glucose	Carbohydrates		1	M+Na	203.052	1.34472	141.347	44.3	0	-0.727417	96.6256		-1.67869
94190	1,2-Distearoyl-sn-glycero-3-phosphocholine	Lipids	Phosphatidylcholine	1	M+Na	812.615	14.4892	310.866	34.8	0.111	1.87926	76.0632
168381	Dodecanoylcarnitine	Carnitines		1	M+H	344.279	9.87091	201.824	43.9	0	-2.94332	92.7464		1.88581
439268	2-Deoxy-D-arabino-hexopyranose	Carbohydrates		1	M+Na	187.058	1.11118	136.232	42.4	0	1.43826	95.2936		2.43225
439281	N-Acetyl-D-Mannosamine	Carbohydrates		1	M+Na	244.08	1.09445	146.703	47.7	0	1.72766	97.4693		-0.797106
439507	Allose	Carbohydrates		1	M+Na	203.053	1.1913	140.663	51.4	0	1.0874	97.9093		-0.378715
439559	Palatinose	Carbohydrates		1	M+Na	365.105	1.11241	170.773	43.6	0	-0.713978	91.2091		-1.87287
452110	Colfosceril palmitate	Lipids	Phosphatidylcholine	1	M+Na	756.549	13.2157	292.38	35.6	0.62	-3.77582	81.7764
460602	1-Palmitoyl-sn-glycero-3-phosphocholine	Lipids	Lysophospholipids	1	M+H-H2O, M+H	496.34	11.5258	236.008	51.2	32.9	0.129065	96.6392		2.63219
460604	1-Myristoyl-sn-glycero-3-phosphocholine	Lipids	Lysophospholipids	1	M+H, M+Na	468.308	10.2608	228.295	48.4	7.82	-0.878541	93.374		1.29501
497299	1-Octadecanoyl-sn-glycero-3-phosphocholine	Lipids	Lysophospholipids	1	M+H, M+Na	524.371	13.1508	245.8	44.6	6.47	0.275962	91.6877		-2.97013
5280352	Bilirubin	Not defined		1	M+H	585.271	8.32374	241.996	53.8	1.81	0.308301	92.3874		0.328693
5287971	1-Hexadecanoyl-2-(9Z,12Z-octadecadienoyl)-sn-glycero-3-phosphocholine	Lipids	Phosphatidylcholine	1	M+H, M+Na	758.57	14.8243	290.871	56.4	0.348	1.30476	92.961		-0.12877
5497103	1-Palmitoyl-2-oleoyl-sn-glycero-3-phosphocholine	Lipids	Phosphatidylcholine	1	M+Na	782.566	14.0663	294.666	43	28.3	-1.76378	88.8812
6427285	Cholesterol acetate	Steroids		1	M+H	429.375	13.6103	223.433	41.2	0	4.56753	72.4757		1.43257
6441487	1-Stearoyl-2-linoleoyl-sn-glycero-3-phosphatidylcholine	Lipids	Phosphatidylcholine	1	M+H	786.599	16.1254	300.784	47.4	0.223	-2.38625	81.4342		-0.874237
6443139	1-O-Hexadecyl-2-arachidonoyl-sn-glycero-3-phosphocholine	Lipids	Phosphatidylcholine	1	M+H	768.592	16.0568	300.022	40.6	0.267	2.40897	88.1632		5.67358
6443157	1-hexadecyl-2-(9Z,12Z-octadecadienoyl)-sn-glycero-3-phosphocholine	Lipids	Phosphatidylcholine	1	M+H	744.589	13.8431	297.297	47.8	6.93	-1.11849	61.7772		-0.480177
6443788	1-Palmitoyl-2-palmitoleoyl-sn-glycero-3-phosphocholine	Lipids	Phosphatidylcholine	1	M+Na	754.535	13.6963	287.56	44	43.4	-1.18813	78.2025
9939941	N-Palmitoylsphingomyelin	Lipids	Sphingomyelin	1	M+H, M+Na	703.574	14.5859	292.51	63.5	96.3	-1.02255	82.4776		1.76787
10415542	1-(4Z,7Z,10Z,13Z,16Z,19Z-Docosahexaenoyl)-sn-glycero-3-phosphocholine	Lipids	Lysophospholipids	1	M+Na	590.321	11.0432	241.475	54.1	79.9	-1.22761	91.935
10485310	1-hexadecyl-2-(5Z,8Z,11Z,14Z,17Z-eicosapentaenoyl)-sn-glycero-3-phosphocholine	Lipids	Phosphatidylcholine	1	M+H	766.573	14.6495	293.785	53.3	0.426	-1.87362	75.7812		-0.0932391
10747814	1-hexadecanoyl-2-(5Z,8Z,11Z,14Z-eicosatetraenoyl)-sn-glycero-3-phosphocholine	Lipids	Phosphatidylcholine	1	M+H	782.57	10.0231	296.12	47.8	10.4	0.789843	74.6156		0.997451
11005824	1-(9Z,12Z-Octadecadienoyl)-sn-glycero-3-phosphocholine	Lipids	Lysophospholipids	1	M+Na	542.321	11.1459	235.967	55.6	87.2	-0.71622	91.7245
11757087	1-(5Z,8Z,11Z,14Z,17Z-eicosapentaenoyl)-sn-glycero-3-phosphocholine	Lipids	Lysophospholipids	1	M+Na	564.304	10.5329	234.442	48.3	64.1	-4.1791	82.4084
16081932	1-(9Z-Octadecenoyl)-sn-glycero-3-phosphocholine	Lipids	Lysophospholipids	1	M+Na	544.338	12.051	237.983	56.9	94	0.917277	91.8426
16759366	1-hexadecyl-2-[(4Z,7Z,10Z,13Z,16Z,19Z)-docosahexaenoyl]-sn-glycero-3-phosphocholine	Lipids	Phosphatidylcholine	1	M+H	792.592	15.4274	302.334	48.1	0.236	2.91658	59.1811		0.223683
24778723	PC(16:0/20:5(5Z,8Z,11Z,14Z,17Z))	Lipids	Phosphatidylcholine	1	M+H	780.552	15.8386	293.964	53.3	56.3	-2.33965	87.7852		-3.53786
24778768	1-palmitoleoyl-2-linoleoyl-sn-glycero-3-phosphocholine	Lipids	Phosphatidylcholine	1	M+H	756.556	15.3601	288.729	51	0.766	2.96025	76.3614		-0.271212
24778773	1-(9Z-hexadecenoyl)-2-(4Z,7Z,10Z,13Z,16Z,19Z-docosahexaenoyl)-sn-glycero-3-phosphocholine	Lipids	Phosphatidylcholine	1	M+H	804.551	14.399	298.247	46.2	0.156	-3.67223	88.9617		-1.40394
24778825	1-Stearoyl-2-oleoyl-sn-glycero-3-phosphocholine	Lipids	Phosphatidylcholine	1	M+Na	810.597	14.433	305.733	35.2	0.0783	-2.31266	78.4582
24778859	1-octadecanoyl-2-(8Z,10Z,12Z,14Z-eicosatetraenoyl)-sn-glycero-3-phosphocholine	Lipids	Phosphatidylcholine	1	M+H	810.599	15.1221	306.898	52.9	0.205	-2.2803	87.793		0.327843
24778860	1-octadecanoyl-2-(5Z,8Z,11Z,14Z,17Z-eicosapentaenoyl)-sn-glycero-3-phosphocholine	Lipids	Phosphatidylcholine	1	M+H	808.582	16.1429	302.04	47.4	0.0922	-3.38822	84.1997		0.93184
24778871	1-octadecanoyl-2-(4Z,7Z,10Z,13Z,16Z-docosapentaenoyl)-sn-glycero-3- phosphocholine	Lipids	Phosphatidylcholine	1	M+H	836.613	15.701	309.316	45.5	9.75	-4.41164	57.7602		-0.684353
24778876	1-Octadecanoyl-2-(4Z,7Z,10Z,13Z,16Z,19Z-docosahexaenoyl)-sn-glycero-3-phosphocholine	Lipids	Phosphatidylcholine	1	M+Na	856.582	14.2951	308.796	39.9	27.6	-0.521039	72.7207
24778939	1-(9Z-Octadecenoyl)-2-(9Z,12Z-octadecadienoyl)-sn-glycero-3-phosphocholine	Lipids	Phosphatidylcholine	1	M+H	784.585	12.8443	298.612	47.6	0.297	-0.392599	86.9579		1.1631
24778948	1-oleoyl-2-arachidonoyl-sn-glycero-3-phosphocholine	Lipids	Phosphatidylcholine	1	M+H	808.585	12.574	301.672	47.4	0	0.0380261	88.1521		-1.27536
24778955	PC(18:1(9Z)/22:6(4Z,7Z,10Z,13Z,16Z,19Z))	Lipids	Phosphatidylcholine	1	M+H	832.585	14.1127	304.838	51.6	0.16	-0.219098	63.0448		-0.0661752
24778983	1-(9Z,12Z-octadecadienoyl)-2-(4Z,7Z,10Z,13Z,16Z,19Z-docosahexaenoyl)-sn-glycero-3-phosphocholine	Lipids	Phosphatidylcholine	1	M+H	830.569	12.8136	303.197	45.1	0.148	-0.933463	87.689		1.96951
24779388	1-(1Z-hexadecenyl)-2-(5Z,8Z,11Z,14Z-eicosatetraenoyl)-sn-glycero-3-phosphocholine	Lipids	Phosphatidylcholine	1	M+H	766.578	14.1111	295.648	52	0.756	4.43906	71.9889		0.0987578
24779461	1-(9Z-Hexadecenoyl)-sn-glycero-3-phosphocholine	Lipids	Lysophospholipids	1	M+H	494.324	10.8007	230.102	52.9	9.8	-1.10795	95.3543		0.599347
24779476	1-(5Z,8Z,11Z,14Z-Eicosatetraenoyl)-sn-glycero-3-phosphocholine	Lipids	Lysophospholipids	1	M+Na	566.321	11.3768	237.789	54.7	87.3	-1.63459	88.2628
52924051	1-(11Z-eicosenoyl)-glycero-3-phosphocholine	Lipids	Lysophospholipids	1	M+Na	572.369	13.3437	245.975	50.3	61.2	0.0979951	90.5166
52924053	Lysophosphatidylcholine(20:2)	Lipids	Lysophospholipids	1	M+Na	570.353	12.2453	242.944	49	49.4	-0.0379887	95.692
52924055	1-[(8Z,11Z,14Z)-Icosatrienoyl]-sn-glycero-3-phosphocholine	Lipids	Lysophospholipids	1	M+Na	568.337	11.6021	243.332	54.2	81.5	-0.816373	90.6867
53478687	1-(9Z-hexadecenoyl)-2-(7Z,10Z,13Z,16Z,19Z-docosapentaenoyl)-sn-glycero-3-phosphocholine	Lipids	Phosphatidylcholine	1	M+H	806.567	10.3119	299.865	46.4	0.215	-2.82664	73.7794		0.76098
53479033	1-(5Z,8Z,11Z,14Z-eicosatetraenoyl)-2-(11Z-octadecenoyl)-sn-glycero-3-phosphocholine	Lipids	Phosphatidylcholine	1	M+H	808.584	14.0149	300.932	48	0	-1.95616	85.41		0.931819

## Sheet: Metabolites IM-AIF Fixed 56
PubChem ID	PubChem Name	Chemical Class	Subchemical Class	IM-AIF Fixed 56 eV	Adducts	m/z	Rt (min)	CCS (Å2)	Overall Score	Fragmentation Score	Mass Error (ppm)	Isotope Similarity	Retention Time Error (min)	dCCS (Å2)
1	Acetylcarnitine	Carnitines		1	M+H	204.124	1.31769	144.547	42.4	3.39	2.55994	96.9629		3.40908
70	4-Methyl-2-Oxovaleric Acid	Organic Acids		1	2M+H	261.132	1.18118	151.114	39.4	9.83	-4.88025	93.0009
138	5-Aminovaleric acid	Amino Acids		1	M+H	118.086	1.04184	122.269	53.5	0	0.434459	99.4319		-0.230779
586	Creatine	Amino Acids		1	M+H	132.077	1.08923	127.35	41.8	0	-0.179338	98.7646		4.35033
790	Hypoxanthine	Purine derivatives		1	M+H	137.046	1.51412	124.348	40.7	0	1.00829	93.1371		3.83667
798	Indole	Not defined		1	M+H	118.065	4.19932	122.83	46.4	13.8	1.39738	96.3688		1.63843
802	Indole-3-acetic acid	Organic Acids		1	M+H	176.07	6.40533	131.93	42.8	0	-3.58011	92.584		-1.56967
892	Inositol	Carbohydrates		1	M+Na	203.053	1.56207	143.32	47.7	0	1.89965	96.756		-0.750652
1175	Uric acid	Purine derivatives		1	M+H	169.036	1.78062	129.099	53.1	0	3.21945	97.4003		-0.203997
2519	Caffeine	Purine derivatives		1	M+H	195.088	4.39132	136.563	49.4	0	2.86019	92.7988		0.408674
4687	Paraxanthine	Purine derivatives		1	M+H	181.072	3.74052	128.255	40.6	0	2.56208	95.004		-4.34495
5429	Theobromine	Purine derivatives		1	M+H	181.073	3.91252	131.585	47.5	0	3.2423	97.7158		0.684588
5570	Trigonelline	Amines/bases		1	M+H, M+Na	138.055	1.09758	123.412	48.5	0	2.38328	95.8745		0.512017
5754	Hydrocortisone	Steroids		1	M+H	363.217	7.19633	187.679	43.6	0	2.12612	88.7626		1.66591
7047	Quinoline	Amines/bases		1	M+H	130.065	6.40397	122.57	55.2	0	-1.19155	96.2776		0.115174
8343	Bis(2-ethylhexyl) phthalate	Not defined		1	M+Na, 2M+Na	413.266	16.7493	216.798	47.1	0	0.20394	94.8201		-1.29281
8640	1-Naphthylamine	Amines/bases		1	M+H	144.081	4.19849	125.607	46	13.3	-1.48932	91.7172		-1.39992
10917	L-carnitine	Carnitines		1	M+H	162.113	1.0584	132.983	55.4	0	1.54013	96.388		-0.116705
27476	1-Methyladenosine	Nucleosides/analogs		1	M+H	282.119	1.99258	162.54	41.1	0	-1.20205	93.5208		4.24047
79025	alpha-D-Glucose	Carbohydrates		1	M+Na	203.053	1.34472	141.347	57.8	0	3.00664	97.5729		0.0313906
94190	1,2-Distearoyl-sn-glycero-3-phosphocholine	Lipids	Phosphatidylcholine	1	M+Na	812.613	14.4892	310.866	35.3	4.13	-0.604044	73.2699
162126	1-O-Hexadecyl-sn-glycero-3-phosphocholine	Lipids	Lysophospholipids	1	M+H, M+Na	482.36	12.0149	232.359	50.3	26.3	-1.33086	94.1511		-2.02149
169148	N,N'-Dimethylarginine	Amino Acids		1	M+H	203.15	1.11432	142.026	58.8	0	-0.226245	98.3491		0.0255004
222786	Cortisone	Steroids		1	M+H	361.201	7.28051	184.185	55.4	0	0.611166	87.7314		-0.0856021
439507	Allose	Carbohydrates		1	M+Na	203.052	1.1913	140.663	44.2	0	-1.42013	92.3456		1.33144
439559	Palatinose	Carbohydrates		1	M+Na	365.105	1.11241	170.773	40.5	0	-1.20926	92.704		-5.48196
452110	Colfosceril palmitate	Lipids	Phosphatidylcholine	1	M+Na	756.549	13.2157	292.38	35.9	3.05	-3.4106	80.6617
460602	1-Palmitoyl-sn-glycero-3-phosphocholine	Lipids	Lysophospholipids	1	M+H-H2O, M+H, M+Na, 2M+H	496.341	11.5258	236.008	56.3	28.2	1.55355	93.6204		0.600886
460604	1-Myristoyl-sn-glycero-3-phosphocholine	Lipids	Lysophospholipids	1	M+H, M+Na, 2M+Na	468.309	10.2608	228.295	50	16.3	0.427837	92.3803		1.29499
497299	1-Octadecanoyl-sn-glycero-3-phosphocholine	Lipids	Lysophospholipids	1	M+H-H2O, M+H, M+Na	524.371	13.1508	245.8	48.2	24.5	0.190788	93.0348		3.20961
5280352	Bilirubin	Not defined		1	M+H	585.272	8.32374	241.996	45.9	8.09	2.2387	94.5582		2.38058
5287971	1-Hexadecanoyl-2-(9Z,12Z-octadecadienoyl)-sn-glycero-3-phosphocholine	Lipids	Phosphatidylcholine	1	M+H	758.571	14.8243	290.871	56.4	6.61	1.97885	87.5805		-0.12878
5497103	1-Palmitoyl-2-oleoyl-sn-glycero-3-phosphocholine	Lipids	Phosphatidylcholine	1	M+H	760.583	14.0663	294.666	44.1	6.56	-2.65378	82.037		2.21226
6441487	1-Stearoyl-2-linoleoyl-sn-glycero-3-phosphatidylcholine	Lipids	Phosphatidylcholine	1	M+H	786.599	16.1254	300.784	49.9	5.47	-1.65604	87.8826		-0.874247
6443139	1-O-Hexadecyl-2-arachidonoyl-sn-glycero-3-phosphocholine	Lipids	Phosphatidylcholine	1	M+H	768.587	16.0568	300.022	48.1	6.49	-3.65063	82.1511		-0.939077
6443157	1-hexadecyl-2-(9Z,12Z-octadecadienoyl)-sn-glycero-3-phosphocholine	Lipids	Phosphatidylcholine	1	M+Na	766.571	13.8431	297.297	34.5	4.52	-2.12768	70.4928
6443788	1-Palmitoyl-2-palmitoleoyl-sn-glycero-3-phosphocholine	Lipids	Phosphatidylcholine	1	M+H	732.555	13.6963	287.56	47.5	7.03	1.4483	78.888		1.01294
9939941	N-Palmitoylsphingomyelin	Lipids	Sphingomyelin	1	M+H	703.575	14.5859	292.51	59.4	97.6	-0.385588	87.5896		8.34248
10415542	1-(4Z,7Z,10Z,13Z,16Z,19Z-Docosahexaenoyl)-sn-glycero-3-phosphocholine	Lipids	Lysophospholipids	1	M+H	568.339	11.0432	241.475	40.4	18.6	-2.20428	85.844
10485310	1-hexadecyl-2-(5Z,8Z,11Z,14Z,17Z-eicosapentaenoyl)-sn-glycero-3-phosphocholine	Lipids	Phosphatidylcholine	1	M+H	766.573	14.6495	293.785	54.3	3.65	-2.2547	77.8061		-0.0932336
10747814	1-hexadecanoyl-2-(5Z,8Z,11Z,14Z-eicosatetraenoyl)-sn-glycero-3-phosphocholine	Lipids	Phosphatidylcholine	1	M+H	782.569	10.0231	296.12	48.9	1.87	0.0832396	87.7523		0.997461
10917802	1-(1Z-Hexadecenyl)-sn-glycero-3-phosphocholine	Lipids	Lysophospholipids	1	M+Na	502.327	12.0679	233.423	41.7	13.1	0.31565	95.5784
11005824	1-(9Z,12Z-Octadecadienoyl)-sn-glycero-3-phosphocholine	Lipids	Lysophospholipids	1	M+H, M+Na	520.34	11.1459	235.967	44.8	33.2	0.667441	91.7314
11757087	1-(5Z,8Z,11Z,14Z,17Z-eicosapentaenoyl)-sn-glycero-3-phosphocholine	Lipids	Lysophospholipids	1	M+H, M+Na	542.324	10.5329	234.442	40.4	12	0.599584	90.9333
11861101	2-(Acetylamino)-2-Deoxy-alpha-L-Glucopyranose	Carbohydrates		1	M+Na	244.08	1.09711	151.909	45.3	0	2.46731	92.8231		-1.09056
16081932	1-(9Z-Octadecenoyl)-sn-glycero-3-phosphocholine	Lipids	Lysophospholipids	1	M+H, M+Na	522.356	12.051	237.983	53.1	54.1	1.01055	92.0711		-3.84061
16759366	1-hexadecyl-2-[(4Z,7Z,10Z,13Z,16Z,19Z)-docosahexaenoyl]-sn-glycero-3-phosphocholine	Lipids	Phosphatidylcholine	1	M+H	792.593	15.4274	302.334	42.4	6	2.97864	76.1164		2.43824
24778686	1-Hexadecanoyl-2-octadecanoyl-sn-glycero-3-phosphocholine	Lipids	Phosphatidylcholine	1	M+Na	784.585	14.9671	302.517	38.8	7.16	2.72928	90.1389
24778723	PC(16:0/20:5(5Z,8Z,11Z,14Z,17Z))	Lipids	Phosphatidylcholine	1	M+H	780.553	15.8386	293.964	48.6	1.63	-0.561986	83.1685		0.837774
24778768	1-palmitoleoyl-2-linoleoyl-sn-glycero-3-phosphocholine	Lipids	Phosphatidylcholine	1	M+H	756.555	15.3601	288.729	54.5	6.79	1.5725	86.4753		-0.271193
24778771	PC(16:1(9Z)/20:4(5Z,8Z,11Z,14Z))	Lipids	Phosphatidylcholine	1	M+H	780.552	13.4848	294.838	50.4	6.34	-2.28049	89.6208		0.837799
24778773	1-(9Z-hexadecenoyl)-2-(4Z,7Z,10Z,13Z,16Z,19Z-docosahexaenoyl)-sn-glycero-3-phosphocholine	Lipids	Phosphatidylcholine	1	M+H	804.552	14.399	298.247	50.6	6.1	-2.29964	89.2807		0.797363
24778859	1-octadecanoyl-2-(8Z,10Z,12Z,14Z-eicosatetraenoyl)-sn-glycero-3-phosphocholine	Lipids	Phosphatidylcholine	1	M+H	810.599	15.1221	306.898	42.6	2.36	-2.42905	80.9608		2.55321
24778860	1-octadecanoyl-2-(5Z,8Z,11Z,14Z,17Z-eicosapentaenoyl)-sn-glycero-3-phosphocholine	Lipids	Phosphatidylcholine	1	M+H	808.582	16.1429	302.04	41.9	6.11	-3.25975	88.803		5.36453
24778876	1-Octadecanoyl-2-(4Z,7Z,10Z,13Z,16Z,19Z-docosahexaenoyl)-sn-glycero-3-phosphocholine	Lipids	Phosphatidylcholine	1	M+H	834.597	14.2951	308.796	42.5	3.38	-4.87567	88.5732		3.58717
24778939	1-(9Z-Octadecenoyl)-2-(9Z,12Z-octadecadienoyl)-sn-glycero-3-phosphocholine	Lipids	Phosphatidylcholine	1	M+H	784.589	12.8443	298.612	48	6.21	4.8839	88.4942		1.16302
24778948	1-oleoyl-2-arachidonoyl-sn-glycero-3-phosphocholine	Lipids	Phosphatidylcholine	1	M+H	808.585	12.574	301.672	41.4	4.86	0.059743	74.0115		3.14507
24778955	PC(18:1(9Z)/22:6(4Z,7Z,10Z,13Z,16Z,19Z))	Lipids	Phosphatidylcholine	1	M+H	832.584	14.1127	304.838	52.9	0.0118	-1.56974	71.3176		-0.0661554
24778983	1-(9Z,12Z-octadecadienoyl)-2-(4Z,7Z,10Z,13Z,16Z,19Z-docosahexaenoyl)-sn-glycero-3-phosphocholine	Lipids	Phosphatidylcholine	1	M+H	830.57	12.8136	303.197	52.3	5.86	0.234659	72.423		-0.248222
24779266	1-Hexadecyl-2-(9Z-octadecenoyl)-sn-glycero-3-phosphocholine	Lipids	Phosphatidylcholine	1	M+Na	768.589	14.8085	300.575	33	4.53	1.26183	61.763
24779335	1-Octadecyl-2-(5Z,8Z,11Z,14Z,17Z-eicosapentaenoyl)-sn-glycero-3-phosphocholine	Lipids	Phosphatidylcholine	1	M+H	794.606	14.813	303.403	52.4	6.21	0.276526	69.4452		0.186595
24779388	1-(1Z-hexadecenyl)-2-(5Z,8Z,11Z,14Z-eicosatetraenoyl)-sn-glycero-3-phosphocholine	Lipids	Phosphatidylcholine	1	M+H	766.573	14.1111	295.648	41.8	3.89	-2.19686	73.3942		2.29711
24779461	1-(9Z-Hexadecenoyl)-sn-glycero-3-phosphocholine	Lipids	Lysophospholipids	1	M+H, M+Na	494.324	10.8007	230.102	55.1	20.5	0.617678	95.0916		0.599325
24779473	1-Eicosanoyl-sn-glycero-3-phosphocholine	Lipids	Lysophospholipids	1	M+Na	574.384	14.6335	252.127	37.9	2.32	-0.379434	87.85
24779476	1-(5Z,8Z,11Z,14Z-Eicosatetraenoyl)-sn-glycero-3-phosphocholine	Lipids	Lysophospholipids	1	M+H	544.338	11.3768	237.789	53.9	17.2	-3.37372	88.2047		-0.46553
24779527	1-(1Z-Octadecenyl)-sn-glycero-3-phosphocholine	Lipids	Lysophospholipids	1	M+H	508.376	12.3412	239.352	42.7	9.21	-0.398574	94.5268		8.35175
52923754	1-hexadecyl-2-(11Z,14Z-eicosadienoyl)-glycero-3-phosphocholine	Lipids	Phosphatidylcholine	1	M+Na	794.601	13.7743	304.511	36.9	4.28	-2.56608	83.4321
53478687	1-(9Z-hexadecenoyl)-2-(7Z,10Z,13Z,16Z,19Z-docosapentaenoyl)-sn-glycero-3-phosphocholine	Lipids	Phosphatidylcholine	1	M+H	806.566	10.3119	299.865	46.1	1.7	-4.44688	72.4467		0.761003
53479033	1-(5Z,8Z,11Z,14Z-eicosatetraenoyl)-2-(11Z-octadecenoyl)-sn-glycero-3-phosphocholine	Lipids	Phosphatidylcholine	1	M+H	808.584	14.0149	300.932	47.9	0	-1.29649	84.4306		0.93181

## Sheet: Metabolites IM-AIF Ramp 10-60
PubChem ID	PubChem Name	Chemical Class	Subchemical Class	IM-AIF Ramped 10-60 eV	Adducts	m/z	Rt (min)	CCS (Å2)	Overall Score	Fragmentation Score	Mass Error (ppm)	Isotope Similarity	Retention Time Error (min)	dCCS (Å2)
1	Acetylcarnitine	Carnitines		1	M+H	204.123	1.31769	144.547	46.6	22.9	1.27943	97.0489		3.4091
311	Citric acid	Organic Acids		1	M+Na	215.016	1.47207	137.094	45.1	0	1.15055	92.092		-1.06248
798	Indole	Not defined		1	M+H	118.065	4.19932	122.83	43.4	13	-2.42671	93.5998		-3.33576
892	Inositol	Carbohydrates		1	M+Na	203.053	1.56207	143.32	47.9	0	-0.247598	95.5722		-0.750628
2519	Caffeine	Purine derivatives		1	M+H	195.088	4.39132	136.563	63.9	92.3	0.531925	97.6177		-1.28267
5754	Hydrocortisone	Steroids		1	M+H	363.216	7.19633	187.679	54.5	0	-1.79627	96.3776		-0.213943
5755	Prednisolone	Steroids		1	M+H	361.2	7.26692	186.981	50.5	0	-1.45332	89.5697		-0.419311
6036	D-(+)-Galactose	Carbohydrates		1	M+Na	203.052	1.55527	139.756	41.9	0	-1.44993	96.6135		3.33144
6057	Tyrosine	Amino Acids		1	M+H	182.081	2.43422	140.835	44.7	0	-1.03261	97.2699		-1.52276
6305	Tryptophan	Amino Acids		1	M+H-NH3	188.071	4.26497	148.822	46.4	35.3	0.331533	96.9204
8343	Bis(2-ethylhexyl) phthalate	Not defined		1	M+Na	413.266	16.7493	216.798	50.3	0	-0.419171	95.4423		0.679638
8640	1-Naphthylamine	Amines/bases		1	M+H	144.081	4.19849	125.607	55.4	53.3	-0.37928	97.4721		-1.39994
10685	Indole-3-ethanol	Not defined		1	M+H-H2O	144.081	2.68421	125.33	42	16.4	-0.957231	94.5121
10917	L-carnitine	Carnitines		1	M+H	162.112	1.0584	132.983	68.6	63.7	0.156266	97.0215		-0.116687
17106	6-Deoxy-L-Galactose	Carbohydrates		1	M+Na	187.058	1.11208	141.346	47.6	0	-0.777074	98.7854		0.845921
65098	Norvaline	Amino Acids		1	M+H	118.086	1.05331	124.773	44.8	0	-1.40226	98.5866		1.33585
79025	alpha-D-Glucose	Carbohydrates		1	M+Na	203.052	1.34472	141.347	58.4	0	-0.637172	97.9564		0.0314304
162126	1-O-Hexadecyl-sn-glycero-3-phosphocholine	Lipids	Lysophospholipids	1	M+Na	504.341	12.0149	232.359	47.9	57.2	-2.00407	84.7165
168381	Dodecanoylcarnitine	Carnitines		1	M+H, M+Na	344.279	9.87091	201.824	44.5	0	-1.61318	95.0729		-1.96063
439163	D-Fructofuranose	Carbohydrates		1	2M+Na	383.115	1.02863	190.016	38.9	0	-1.48854	96.3197
439192	L-Sorbose	Carbohydrates		1	M+Na	203.053	1.72273	141.176	40.7	0	3.97776	95.5962		3.93138
439507	Allose	Carbohydrates		1	M+Na	203.053	1.1913	140.663	51.2	0	0.278772	95.9134		-0.378706
439559	Palatinose	Carbohydrates		1	M+Na	365.105	1.11241	170.773	43.5	0	-1.74545	91.9926		-1.87286
460602	1-Palmitoyl-sn-glycero-3-phosphocholine	Lipids	Lysophospholipids	1	M+H-H2O, M+H, 2M+H	496.34	11.5258	236.008	55.5	18.8	0.105931	97.4704		0.600894
460604	1-Myristoyl-sn-glycero-3-phosphocholine	Lipids	Lysophospholipids	1	M+H-H2O, M+H, M+Na	468.308	10.2608	228.295	49.1	10.8	-0.417212	93.5023		1.295
497299	1-Octadecanoyl-sn-glycero-3-phosphocholine	Lipids	Lysophospholipids	1	M+H, M+Na	524.372	13.1508	245.8	51.5	12.1	1.24629	94.7644		-0.916749
1549111	cis-Caffeic acid	Organic Acids		1	M+H-H2O	163.039	7.89802	124.576	46.1	34.3	0.700297	97.1496
2733532	1-O-Octadecyl-SN-glycero-3-phosphocholine	Lipids	Lysophospholipids	1	M+Na	532.374	13.7984	238.744	45.7	50	0.523219	79.1449
5280352	Bilirubin	Not defined		1	M+H	585.27	8.32374	241.996	47	8.93	-0.921996	90.5779		-1.71669
5280353	Biliverdin	Not defined		1	M+H	583.256	8.98536	245.726	50.4	19.1	0.760985	86.7095		1.12608
5287971	1-Hexadecanoyl-2-(9Z,12Z-octadecadienoyl)-sn-glycero-3-phosphocholine	Lipids	Phosphatidylcholine	1	M+H	758.57	14.8243	290.871	57.3	6.63	0.408159	90.3731		-0.128757
5497103	1-Palmitoyl-2-oleoyl-sn-glycero-3-phosphocholine	Lipids	Phosphatidylcholine	1	M+H	760.581	14.0663	294.666	55.4	1.25	-4.74754	82.6542		0.0196948
6441487	1-Stearoyl-2-linoleoyl-sn-glycero-3-phosphatidylcholine	Lipids	Phosphatidylcholine	1	M+H	786.6	16.1254	300.784	43.8	0.738	-0.709493	93.2406		3.5497
6443139	1-O-Hexadecyl-2-arachidonoyl-sn-glycero-3-phosphocholine	Lipids	Phosphatidylcholine	1	M+H	768.591	16.0568	300.022	39.9	0.925	0.909766	73.8728		3.4632
6443157	1-hexadecyl-2-(9Z,12Z-octadecadienoyl)-sn-glycero-3-phosphocholine	Lipids	Phosphatidylcholine	1	M+Na	766.569	13.8431	297.297	35.4	0.605	-3.84009	80.902
6443788	1-Palmitoyl-2-palmitoleoyl-sn-glycero-3-phosphocholine	Lipids	Phosphatidylcholine	1	M+H	732.554	13.6963	287.56	48	6.96	-0.155432	79.8234		1.01297
9939941	N-Palmitoylsphingomyelin	Lipids	Sphingomyelin	1	M+H	703.574	14.5859	292.51	69.8	98.8	-1.09103	77.5886		-0.411257
10415542	1-(4Z,7Z,10Z,13Z,16Z,19Z-Docosahexaenoyl)-sn-glycero-3-phosphocholine	Lipids	Lysophospholipids	1	M+Na	590.322	11.0432	241.475	55.2	88.9	0.373697	87.4852
10485310	1-hexadecyl-2-(5Z,8Z,11Z,14Z,17Z-eicosapentaenoyl)-sn-glycero-3-phosphocholine	Lipids	Phosphatidylcholine	1	M+H	766.576	14.6495	293.785	52.7	1.08	1.34896	71.4442		-0.0932854
10747814	1-hexadecanoyl-2-(5Z,8Z,11Z,14Z-eicosatetraenoyl)-sn-glycero-3-phosphocholine	Lipids	Phosphatidylcholine	1	M+H	782.568	10.0231	296.12	56.6	44.3	-2.0137	86.329		0.997492
11005824	1-(9Z,12Z-Octadecadienoyl)-sn-glycero-3-phosphocholine	Lipids	Lysophospholipids	1	M+H-H2O, M+Na	542.322	11.1459	235.967	55.9	91.5	2.78318	91.2896
11757087	1-(5Z,8Z,11Z,14Z,17Z-eicosapentaenoyl)-sn-glycero-3-phosphocholine	Lipids	Lysophospholipids	1	M+Na	564.305	10.5329	234.442	40.1	30	-1.25083	72.0851
16081932	1-(9Z-Octadecenoyl)-sn-glycero-3-phosphocholine	Lipids	Lysophospholipids	1	M+Na	544.338	12.051	237.983	55.8	89.9	1.65901	91.1841
16219892	1,2-Didecanoyl-sn-glycero-3-phosphocholine	Lipids	Phosphatidylcholine	1	M+H-H2O	548.37	11.2805	238.357	35.9	2.49	-1.02953	78.1024
16759366	1-hexadecyl-2-[(4Z,7Z,10Z,13Z,16Z,19Z)-docosahexaenoyl]-sn-glycero-3-phosphocholine	Lipids	Phosphatidylcholine	1	M+H	792.59	15.4274	302.334	39.6	0.705	-0.212659	59.1811		-1.98469
24778723	PC(16:0/20:5(5Z,8Z,11Z,14Z,17Z))	Lipids	Phosphatidylcholine	1	M+H	780.552	15.8386	293.964	52.5	18.6	-2.50218	88.172		0.837802
24778768	1-palmitoleoyl-2-linoleoyl-sn-glycero-3-phosphocholine	Lipids	Phosphatidylcholine	1	M+H	756.552	15.3601	288.729	53.9	6.61	-2.55821	84.4908		-0.271134
24778771	PC(16:1(9Z)/20:4(5Z,8Z,11Z,14Z))	Lipids	Phosphatidylcholine	1	M+H	780.552	13.4848	294.838	49.7	3.69	-1.81802	88.3028		0.837792
24778773	1-(9Z-hexadecenoyl)-2-(4Z,7Z,10Z,13Z,16Z,19Z-docosahexaenoyl)-sn-glycero-3-phosphocholine	Lipids	Phosphatidylcholine	1	M+H	804.552	14.399	298.247	49.5	1.86	-2.66084	88.3217		0.797368
24778859	1-octadecanoyl-2-(8Z,10Z,12Z,14Z-eicosatetraenoyl)-sn-glycero-3-phosphocholine	Lipids	Phosphatidylcholine	1	M+H, M+Na	832.581	15.1221	306.898	51.6	0.329	-2.39757	81.3265		0.327845
24778860	1-octadecanoyl-2-(5Z,8Z,11Z,14Z,17Z-eicosapentaenoyl)-sn-glycero-3-phosphocholine	Lipids	Phosphatidylcholine	1	M+H	808.587	16.1429	302.04	48	0.316	2.11353	85.3413		0.93176
24778876	1-Octadecanoyl-2-(4Z,7Z,10Z,13Z,16Z,19Z-docosahexaenoyl)-sn-glycero-3-phosphocholine	Lipids	Phosphatidylcholine	1	M+H	834.599	14.2951	308.796	47.1	0.545	-2.15901	78.5508		-0.87821
24778939	1-(9Z-Octadecenoyl)-2-(9Z,12Z-octadecadienoyl)-sn-glycero-3-phosphocholine	Lipids	Phosphatidylcholine	1	M+H	784.583	12.8443	298.612	44.1	0.518	-2.79212	72.1549		1.16313
24778948	1-oleoyl-2-arachidonoyl-sn-glycero-3-phosphocholine	Lipids	Phosphatidylcholine	1	M+Na	830.565	12.574	301.672	39.7	25.1	-2.38618	76.1516
24778955	PC(18:1(9Z)/22:6(4Z,7Z,10Z,13Z,16Z,19Z))	Lipids	Phosphatidylcholine	1	M+Na	854.565	14.1127	304.838	36.4	27.2	-2.54659	57.7867
24778983	1-(9Z,12Z-octadecadienoyl)-2-(4Z,7Z,10Z,13Z,16Z,19Z-docosahexaenoyl)-sn-glycero-3-phosphocholine	Lipids	Phosphatidylcholine	1	M+H	830.567	12.8136	303.197	44.3	0.55	-3.37095	86.3779		1.96954
24779335	1-Octadecyl-2-(5Z,8Z,11Z,14Z,17Z-eicosapentaenoyl)-sn-glycero-3-phosphocholine	Lipids	Phosphatidylcholine	1	M+H	794.604	14.813	303.403	41	0.642	-1.67545	72.6481		2.40102
24779388	1-(1Z-hexadecenyl)-2-(5Z,8Z,11Z,14Z-eicosatetraenoyl)-sn-glycero-3-phosphocholine	Lipids	Phosphatidylcholine	1	M+H	766.574	14.1111	295.648	52.6	1.36	-1.23109	70.7749		0.0988397
24779461	1-(9Z-Hexadecenoyl)-sn-glycero-3-phosphocholine	Lipids	Lysophospholipids	1	M+H-H2O, M+H, M+Na	494.324	10.8007	230.102	45.2	8.71	0.16942	91.3001		2.61111
24779476	1-(5Z,8Z,11Z,14Z-Eicosatetraenoyl)-sn-glycero-3-phosphocholine	Lipids	Lysophospholipids	1	M+H	544.338	11.3768	237.789	41.7	5.14	-3.85223	90.0103		-4.54715
24779527	1-(1Z-Octadecenyl)-sn-glycero-3-phosphocholine	Lipids	Lysophospholipids	1	M+H, M+Na	508.377	12.3412	239.352	38.8	2.06	2.20235	84.3755		8.35172
52923754	1-hexadecyl-2-(11Z,14Z-eicosadienoyl)-glycero-3-phosphocholine	Lipids	Phosphatidylcholine	1	M+Na	794.601	13.7743	304.511	35.8	0.737	-2.65121	81.5808
52924055	1-[(8Z,11Z,14Z)-Icosatrienoyl]-sn-glycero-3-phosphocholine	Lipids	Lysophospholipids	1	M+Na	568.337	11.6021	243.332	55.2	84	0.0412273	92.2595
53478687	1-(9Z-hexadecenoyl)-2-(7Z,10Z,13Z,16Z,19Z-docosapentaenoyl)-sn-glycero-3-phosphocholine	Lipids	Phosphatidylcholine	1	M+H	806.573	10.3119	299.865	41.2	0.361	4.04138	81.2481		2.96819
53479033	1-(5Z,8Z,11Z,14Z-eicosatetraenoyl)-2-(11Z-octadecenoyl)-sn-glycero-3-phosphocholine	Lipids	Phosphatidylcholine	1	M+H	808.583	14.0149	300.932	47.2	0	-2.71111	82.6475		0.93183
86289497	PE(18:0/22:6(4Z, 7Z, 10Z, 13Z, 16Z, 19Z))	Lipids	Lysophospholipids	1	M+H	792.557	12.4549	229.657	33.4	12	4.24546	59.704

## Sheet: Metabolites IM-AIF Ramp 30-60
PubChem ID	PubChem Name	Chemical Class	Subchemical Class	IM-AIF Ramped 10-60 eV	Adducts	m/z	Rt (min)	CCS (Å2)	Overall Score	Fragmentation Score	Mass Error (ppm)	Isotope Similarity	Retention Time Error (min)	dCCS (Å2)
1	Acetylcarnitine	Carnitines		1	M+H	204.123	1.31769	144.547	46.8	11.5	0.0689774	97.1498		1.68401
138	5-Aminovaleric acid	Amino Acids		1	M+H, 2M+Na	118.086	1.04184	122.269	53.1	0	-1.55477	98.9608		-0.23075
311	Citric acid	Organic Acids		1	M+Na	215.016	1.47207	137.094	41.7	0	-0.447985	92.092		-2.75017
464	Hippuric acid	Organic Acids		1	M+H-NH3	163.039	4.68403	124.576	46.7	40.9	2.15704	95.2348
725	Deoxycarnitine	Carnitines		1	M+H	146.118	1.10358	132.687	43.2	0	0.659857	93.7622		1.78663
798	Indole	Not defined		1	M+H	118.065	4.19932	122.83	50.4	33.5	-2.41771	97.8165		1.63849
892	Inositol	Carbohydrates		1	M+Na	203.052	1.56207	143.32	46.6	0	-2.63974	92.3456		-0.750602
1175	Uric acid	Purine derivatives		1	M+H	169.036	1.78062	129.099	44.6	0	1.00194	97.5926		1.4658
2519	Caffeine	Purine derivatives		1	M+H	195.088	4.39132	136.563	45.3	0	1.3752	97.848		-1.28269
6057	Tyrosine	Amino Acids		1	M+H	182.082	2.43422	140.835	52.4	0	2.19943	89.736		0.193142
6140	Phenylalanine	Amino Acids		1	M+H	166.086	3.34831	136.906	47	0	0.773171	96.2632		0.858345
6305	Tryptophan	Amino Acids		1	M+H-NH3	188.071	4.26497	148.822	40.5	7.22	1.42319	97.1496
6322	Arginine	Amino Acids		1	M+H	175.119	1.02	137.065	44.6	0	1.82781	94.8165		1.26547
7047	Quinoline	Amines/bases		1	M+H	130.065	6.40397	122.57	40.7	0	2.88229	94.2005		3.42444
8343	Bis(2-ethylhexyl) phthalate	Not defined		1	M+Na	413.265	16.7493	216.798	49.3	0	-2.54323	92.7625		0.679664
9750	Citrulline	Amino Acids		1	M+Na	198.085	1.03673	137.223	49.3	0	-0.968951	98.4685		-0.576986
10917	L-carnitine	Carnitines		1	M+H	162.113	1.0584	132.983	55.3	0	1.64431	96.0296		-0.116706
79025	alpha-D-Glucose	Carbohydrates		1	M+Na, 2M+Na	203.053	1.34472	141.347	44.1	0	3.2453	98.6909		-1.67874
162126	1-O-Hexadecyl-sn-glycero-3-phosphocholine	Lipids	Lysophospholipids	1	M+H	482.359	12.0149	232.359	48.7	22	-2.2411	91.9335		-2.02148
168381	Dodecanoylcarnitine	Carnitines		1	M+H, M+Na	344.279	9.87091	201.824	44.2	0	-0.755312	91.707		1.88578
222786	Cortisone	Steroids		1	M+H	361.201	7.28051	184.185	43.4	0	1.29416	90.4643		-1.94479
439192	L-Sorbose	Carbohydrates		1	M+Na	203.052	1.72273	141.176	42.9	0	-1.37931	95.8302		2.22131
439507	Allose	Carbohydrates		1	M+Na	203.053	1.1913	140.663	51.2	0	0.346101	96.0042		-0.378707
452110	Colfosceril palmitate	Lipids	Phosphatidylcholine	1	M+Na	756.549	13.2157	292.38	38.2	4.58	-2.56188	89.314
460602	1-Palmitoyl-sn-glycero-3-phosphocholine	Lipids	Lysophospholipids	1	M+H-H2O, M+H, 2M+H	496.341	11.5258	236.008	54.1	32	-0.481494	99.123		-1.42382
460604	1-Myristoyl-sn-glycero-3-phosphocholine	Lipids	Lysophospholipids	1	M+H-H2O, M+H, M+Na, 2M+Na	468.308	10.2608	228.295	48.8	11.5	-0.93397	91.7975		1.29501
497299	1-Octadecanoyl-sn-glycero-3-phosphocholine	Lipids	Lysophospholipids	1	M+H	524.371	13.1508	245.8	50.8	15.1	-0.0639865	92.319		1.14318
5280352	Bilirubin	Not defined		1	M+H	585.272	8.32374	241.996	45.2	41.5	1.45268	87.9689		2.38059
5287971	1-Hexadecanoyl-2-(9Z,12Z-octadecadienoyl)-sn-glycero-3-phosphocholine	Lipids	Phosphatidylcholine	1	M+H	758.57	14.8243	290.871	56.3	6.56	0.80599	85.4658		-0.128763
5497103	1-Palmitoyl-2-oleoyl-sn-glycero-3-phosphocholine	Lipids	Phosphatidylcholine	1	M+H	760.584	14.0663	294.666	57.6	0.327	-1.28895	90.7017		0.0196451
6441487	1-Stearoyl-2-linoleoyl-sn-glycero-3-phosphatidylcholine	Lipids	Phosphatidylcholine	1	M+H	786.6	16.1254	300.784	47.3	2.13	-0.827966	87.6114		1.33465
6443139	1-O-Hexadecyl-2-arachidonoyl-sn-glycero-3-phosphocholine	Lipids	Phosphatidylcholine	1	M+H	768.59	16.0568	300.022	37.9	2.18	-0.0453094	73.8803		7.89016
6443157	1-hexadecyl-2-(9Z,12Z-octadecadienoyl)-sn-glycero-3-phosphocholine	Lipids	Phosphatidylcholine	1	M+Na	766.572	13.8431	297.297	33.6	1.46	-0.285157	66.6505
6443788	1-Palmitoyl-2-palmitoleoyl-sn-glycero-3-phosphocholine	Lipids	Phosphatidylcholine	1	M+H	732.556	13.6963	287.56	46.6	4.78	2.6755	81.4168		-1.15731
9939941	N-Palmitoylsphingomyelin	Lipids	Sphingomyelin	1	M+H	703.575	14.5859	292.51	61.9	96.7	-0.123349	77.0823		-0.411271
10415542	1-(4Z,7Z,10Z,13Z,16Z,19Z-Docosahexaenoyl)-sn-glycero-3-phosphocholine	Lipids	Lysophospholipids	1	M+H, M+Na	568.341	11.0432	241.475	40.5	13.7	1.80607	91.1491
10485310	1-hexadecyl-2-(5Z,8Z,11Z,14Z,17Z-eicosapentaenoyl)-sn-glycero-3-phosphocholine	Lipids	Phosphatidylcholine	1	M+H	766.574	14.6495	293.785	38.5	2.8	-0.752166	68.9593		4.29709
10747814	1-hexadecanoyl-2-(5Z,8Z,11Z,14Z-eicosatetraenoyl)-sn-glycero-3-phosphocholine	Lipids	Phosphatidylcholine	1	M+H	782.573	10.0231	296.12	53.9	44.4	4.44659	75.6093		0.997398
11005824	1-(9Z,12Z-Octadecadienoyl)-sn-glycero-3-phosphocholine	Lipids	Lysophospholipids	1	M+Na	542.322	11.1459	235.967	46.4	39.6	0.0173444	92.5593
11757087	1-(5Z,8Z,11Z,14Z,17Z-eicosapentaenoyl)-sn-glycero-3-phosphocholine	Lipids	Lysophospholipids	1	M+Na	564.307	10.5329	234.442	46.6	44.7	1.64383	90.2935
16081932	1-(9Z-Octadecenoyl)-sn-glycero-3-phosphocholine	Lipids	Lysophospholipids	1	M+H, M+Na	522.356	12.051	237.983	54.5	65.9	0.346234	92.8006		-5.86805
16759366	1-hexadecyl-2-[(4Z,7Z,10Z,13Z,16Z,19Z)-docosahexaenoyl]-sn-glycero-3-phosphocholine	Lipids	Phosphatidylcholine	1	M+H	792.591	15.4274	302.334	36.7	1.22	1.23618	62.8628		4.65896
24778686	1-Hexadecanoyl-2-octadecanoyl-sn-glycero-3-phosphocholine	Lipids	Phosphatidylcholine	1	M+Na	784.58	14.9671	302.517	35.2	0.882	-3.07884	78.5043
24778723	PC(16:0/20:5(5Z,8Z,11Z,14Z,17Z))	Lipids	Phosphatidylcholine	1	M+H	780.552	15.8386	293.964	47	4.16	-1.98459	86.0951		-1.35313
24778768	1-palmitoleoyl-2-linoleoyl-sn-glycero-3-phosphocholine	Lipids	Phosphatidylcholine	1	M+H	756.557	15.3601	288.729	52.5	6.62	4.13146	79.4624		-0.271229
24778771	PC(16:1(9Z)/20:4(5Z,8Z,11Z,14Z))	Lipids	Phosphatidylcholine	1	M+H	780.552	13.4848	294.838	49	0.975	-2.35547	87.949		0.8378
24778773	1-(9Z-hexadecenoyl)-2-(4Z,7Z,10Z,13Z,16Z,19Z-docosahexaenoyl)-sn-glycero-3-phosphocholine	Lipids	Phosphatidylcholine	1	M+H	804.553	14.399	298.247	49	2.09	-0.951032	83.7638		0.797343
24778859	1-octadecanoyl-2-(8Z,10Z,12Z,14Z-eicosatetraenoyl)-sn-glycero-3-phosphocholine	Lipids	Phosphatidylcholine	1	M+H	810.602	15.1221	306.898	43.8	1.75	1.92868	86.799		2.55315
24778860	1-octadecanoyl-2-(5Z,8Z,11Z,14Z,17Z-eicosapentaenoyl)-sn-glycero-3-phosphocholine	Lipids	Phosphatidylcholine	1	M+H	808.584	16.1429	302.04	48.8	1.43	-1.81129	88.1383		0.931817
24778876	1-Octadecanoyl-2-(4Z,7Z,10Z,13Z,16Z,19Z-docosahexaenoyl)-sn-glycero-3-phosphocholine	Lipids	Phosphatidylcholine	1	M+H	834.597	14.2951	308.796	42.5	0.162	-4.23699	68.8519		1.35144
24778939	1-(9Z-Octadecenoyl)-2-(9Z,12Z-octadecadienoyl)-sn-glycero-3-phosphocholine	Lipids	Phosphatidylcholine	1	M+H	784.584	12.8443	298.612	48.7	1.06	-0.94834	89.5394		-1.03982
24778948	1-oleoyl-2-arachidonoyl-sn-glycero-3-phosphocholine	Lipids	Phosphatidylcholine	1	M+H	808.583	12.574	301.672	40.7	0.997	-3.12502	78.187		3.14512
24778955	PC(18:1(9Z)/22:6(4Z,7Z,10Z,13Z,16Z,19Z))	Lipids	Phosphatidylcholine	1	M+H	832.582	14.1127	304.838	54	1.74	-3.93643	78.015		-0.0661206
24778983	1-(9Z,12Z-octadecadienoyl)-2-(4Z,7Z,10Z,13Z,16Z,19Z-docosahexaenoyl)-sn-glycero-3-phosphocholine	Lipids	Phosphatidylcholine	1	M+H	830.566	12.8136	303.197	50.4	1.87	-3.96249	71.9976		-0.24816
24779266	1-Hexadecyl-2-(9Z-octadecenoyl)-sn-glycero-3-phosphocholine	Lipids	Phosphatidylcholine	1	M+Na	768.585	14.8085	300.575	33.8	1.91	-3.13239	70.627
24779335	1-Octadecyl-2-(5Z,8Z,11Z,14Z,17Z-eicosapentaenoyl)-sn-glycero-3-phosphocholine	Lipids	Phosphatidylcholine	1	M+H	794.602	14.813	303.403	40.1	0	-4.88212	85.3033		4.62159
24779388	1-(1Z-hexadecenyl)-2-(5Z,8Z,11Z,14Z-eicosatetraenoyl)-sn-glycero-3-phosphocholine	Lipids	Phosphatidylcholine	1	M+H	766.573	14.1111	295.648	52.1	2.16	-2.22571	68.6476		0.098854
24779461	1-(9Z-Hexadecenoyl)-sn-glycero-3-phosphocholine	Lipids	Lysophospholipids	1	M+H, M+Na	494.324	10.8007	230.102	52.7	10.1	-0.520023	93.2216		0.59934
24779476	1-(5Z,8Z,11Z,14Z-Eicosatetraenoyl)-sn-glycero-3-phosphocholine	Lipids	Lysophospholipids	1	M+H	544.34	11.3768	237.789	41.3	9.83	0.371719	88.6743		-10.6204
24779527	1-(1Z-Octadecenyl)-sn-glycero-3-phosphocholine	Lipids	Lysophospholipids	1	M+H, M+Na	508.376	12.3412	239.352	40.5	0.858	-1.22333	93.0431		8.35176
53478687	1-(9Z-hexadecenoyl)-2-(7Z,10Z,13Z,16Z,19Z-docosapentaenoyl)-sn-glycero-3-phosphocholine	Lipids	Phosphatidylcholine	1	M+H	806.57	10.3119	299.865	43.5	1.29	0.869329	72.0268		-1.44023
53479033	1-(5Z,8Z,11Z,14Z-eicosatetraenoyl)-2-(11Z-octadecenoyl)-sn-glycero-3-phosphocholine	Lipids	Phosphatidylcholine	1	M+H	808.584	14.0149	300.932	45.8	0	-1.42658	73.9104		0.931811
58177709	1-(9Z-octadecenoyl)-sn-glycero-3-phosphoethanolamine	Lipids	Lysophospholipids	1	M+H, M+Na	480.308	11.88	223.971	39.4	0.679	-0.898656	97.2515

## Sheet: Metabolites AIF Fixed 14
PubChem ID	PubChem Name	Chemical Class	Subchemical Class	AIF Fixed 14 eV	Adducts	m/z	Rt (min)	Overall Score	Fragmentation Score	Mass Error (ppm)	Isotope Similarity	Retention Time Error (min)
1	Acetylcarnitine	Carnitines		1	M+H-H2O	186.113	1.31769	42.1	13	0.618751	98.4841
247	Betaine	Not defined		1	M+Na	140.068	1.03836	58.8	96.2	1.19511	99.1171
588	Creatinine	Nucleosides/analogs		1	M+Na	136.048	1.08312	44.7	25.9	1.38371	99.2883
798	Indole	Not defined		1	M+H	118.065	4.19932	42	10.4	0.157	99.5211
800	Indole-3-acetaldehyde	Amines/bases		1	M+H	160.076	4.20151	42.5	17.1	0.107096	95.4429
802	Indole-3-acetic acid	Organic Acids		1	M+H	176.071	6.40533	56.9	95.9	0.291476	89.0013
1198	Isocitric acid	Organic Acids		1	M+Na	215.017	1.16263	39.3	0.292	1.71764	98.5045
5753	Corticosterone	Steroids		1	2M+Na	715.419	8.12374	35.4	1.14	1.92377	78.756
6057	Tyrosine	Amino Acids		1	M+Na	204.063	2.43422	54.5	74.6	0.711213	98.546
6140	Phenylalanine	Amino Acids		1	M+H-NH3, M+H, M+Na	166.086	3.34831	50.4	53.3	0.187159	99.0527
6287	Valine	Amino Acids		1	2M+Na	257.148	1.03534	44.9	29.6	1.91149	97.2664
6305	Tryptophan	Amino Acids		1	M+H	205.097	4.26497	49.4	50.8	1.60134	98.0626
8640	1-Naphthylamine	Amines/bases		1	M+H-NH3, M+H	144.081	4.19849	46.7	39	-3.83947	99.1346
10140	Glycocholic acid	Organic Acids		1	M+H-H2O, M+H, M+Na	488.297	8.13698	52	66.5	-1.65704	95.4403
10917	L-carnitine	Carnitines		1	M+Na	184.095	1.0584	56.9	88.1	2.03779	98.7463
150923	3-Methyloxindole	Amines/bases		1	M+H-H2O	130.065	4.05057	39.5	7.78	0.531065	90.157
162126	1-O-Hexadecyl-sn-glycero-3-phosphocholine	Lipids	Lysophospholipids	1	M+Na	504.343	12.0149	51.8	69.4	1.47271	91.6433
445639	Oleic acid	Lipids	Fatty Acids	1	M+NH4	300.289	10.8485	35.6	1.14	-4.04709	81.6847
452110	Colfosceril palmitate	Lipids	Phosphatidylcholine	1	M+H	734.568	13.2157	32.5	1.72	-1.85947	62.9812
460602	1-Palmitoyl-sn-glycero-3-phosphocholine	Lipids	Lysophospholipids	1	M+H-NH3, M+H, M+Na, 2M+H	496.339	11.5258	41.3	31.2	-1.34247	95.3804
460604	1-Myristoyl-sn-glycero-3-phosphocholine	Lipids	Lysophospholipids	1	M+H-H2O, M+H, M+Na, 2M+H, 2M+Na	468.308	10.2608	40	6.91	-1.96859	95.3462
497299	1-Octadecanoyl-sn-glycero-3-phosphocholine	Lipids	Lysophospholipids	1	M+H, M+Na	524.37	13.1508	41.1	13	-1.81147	94.8717
637542	4-Hydroxycinnamic acid	Organic Acids		1	M+H-H2O, M+H, M+NH4	182.081	2.42962	44.9	27.1	1.15584	98.6688
657311	Cortisol	Steroids		1	M+H	363.217	7.18576	40.9	6.91	-0.165445	97.6742
5280352	Bilirubin	Not defined		1	M+H-NH3, M+H	585.27	8.32374	40.1	1.97	-0.9989	99.7426
5497103	1-Palmitoyl-2-oleoyl-sn-glycero-3-phosphocholine	Lipids	Phosphatidylcholine	1	M+H-H2O	742.574	14.0663	44.3	34.3	-0.275283	87.3748
6443139	1-O-Hexadecyl-2-arachidonoyl-sn-glycero-3-phosphocholine	Lipids	Phosphatidylcholine	1	M+Na	790.573	16.0568	35.2	8.26	0.708911	69.6468
6443788	1-Palmitoyl-2-palmitoleoyl-sn-glycero-3-phosphocholine	Lipids	Phosphatidylcholine	1	M+Na	754.538	13.6963	39.5	9.07	3.43477	88.9235
6443882	N-(9Z-Octadecenoyl)-sphing-4-enine-1-phosphocholine	Lipids	Sphingolipids	1	M+H	729.59	12.0237	37.8	0.759	-0.88311	89.4529
9939941	N-Palmitoylsphingomyelin	Lipids	Sphingomyelin	1	M+H	703.572	14.5859	36.1	0.677	-3.38549	83.9078
10415542	1-(4Z,7Z,10Z,13Z,16Z,19Z-Docosahexaenoyl)-sn-glycero-3-phosphocholine	Lipids	Lysophospholipids	1	M+Na	590.321	11.0432	56.2	88.1	-0.839503	93.8814
10485310	1-hexadecyl-2-(5Z,8Z,11Z,14Z,17Z-eicosapentaenoyl)-sn-glycero-3-phosphocholine	Lipids	Phosphatidylcholine	1	M+Na	788.554	14.6495	31.4	0.00705	-2.86759	60.4744
10747814	1-hexadecanoyl-2-(5Z,8Z,11Z,14Z-eicosatetraenoyl)-sn-glycero-3-phosphocholine	Lipids	Phosphatidylcholine	1	M+H	782.566	10.0231	36	24.7	-4.485	60.3342
10917802	1-(1Z-Hexadecenyl)-sn-glycero-3-phosphocholine	Lipids	Lysophospholipids	1	M+H	480.343	12.0679	37.5	1.26	-3.99248	91.3969
11005824	1-(9Z,12Z-Octadecadienoyl)-sn-glycero-3-phosphocholine	Lipids	Lysophospholipids	1	M+Na	542.321	11.1459	56.4	88.6	-0.654153	93.9847
11757087	1-(5Z,8Z,11Z,14Z,17Z-eicosapentaenoyl)-sn-glycero-3-phosphocholine	Lipids	Lysophospholipids	1	M+H-H2O, M+H, M+Na	542.323	10.5329	38.7	1.14	-1.92167	94.5019
11861101	2-(Acetylamino)-2-Deoxy-alpha-L-Glucopyranose	Carbohydrates		1	M+Na	244.08	1.09711	39.1	17.8	2.34835	80.6088
16081932	1-(9Z-Octadecenoyl)-sn-glycero-3-phosphocholine	Lipids	Lysophospholipids	1	M+H	522.356	12.051	54.4	78.5	0.9355	94.5466
24778723	PC(16:0/20:5(5Z,8Z,11Z,14Z,17Z))	Lipids	Phosphatidylcholine	1	M+Na	802.538	15.8386	32.3	5	3.25412	60.3481
24778768	1-palmitoleoyl-2-linoleoyl-sn-glycero-3-phosphocholine	Lipids	Phosphatidylcholine	1	M+H	756.553	15.3601	38.4	2.22	-0.485421	90.5277
24778773	1-(9Z-hexadecenoyl)-2-(4Z,7Z,10Z,13Z,16Z,19Z-docosahexaenoyl)-sn-glycero-3-phosphocholine	Lipids	Phosphatidylcholine	1	M+Na	826.539	14.399	35.5	0.016	4.17617	82.3515
24778859	1-octadecanoyl-2-(8Z,10Z,12Z,14Z-eicosatetraenoyl)-sn-glycero-3-phosphocholine	Lipids	Phosphatidylcholine	1	M+Na	832.582	15.1221	37.1	14.2	-0.607823	85.2158
24778860	1-octadecanoyl-2-(5Z,8Z,11Z,14Z,17Z-eicosapentaenoyl)-sn-glycero-3-phosphocholine	Lipids	Phosphatidylcholine	1	M+Na	830.566	16.1429	37.6	1.07	-1.46875	88.9265
24778948	1-oleoyl-2-arachidonoyl-sn-glycero-3-phosphocholine	Lipids	Phosphatidylcholine	1	M+H-NH3	791.558	12.574	37.1	26.9	-0.264883	59.0398
24778955	PC(18:1(9Z)/22:6(4Z,7Z,10Z,13Z,16Z,19Z))	Lipids	Phosphatidylcholine	1	M+H	832.581	14.1127	36.1	1.56	-4.6946	84.4134
24779461	1-(9Z-Hexadecenoyl)-sn-glycero-3-phosphocholine	Lipids	Lysophospholipids	1	M+Na	516.305	10.8007	42.5	25.6	-2.50162	89.6929
24779476	1-(5Z,8Z,11Z,14Z-Eicosatetraenoyl)-sn-glycero-3-phosphocholine	Lipids	Lysophospholipids	1	M+Na	566.324	11.3768	33.4	0.354	4.65574	72.0686
24779527	1-(1Z-Octadecenyl)-sn-glycero-3-phosphocholine	Lipids	Lysophospholipids	1	M+H, M+Na	508.374	12.3412	38.3	0.871	-3.52561	94.9204
42607442	1-(10Z-Heptadecenoyl)-sn-glycero-3-phosphocholine	Lipids	Lysophosphatidylcholine	1	M+H	508.339	11.115	39.8	6.15	-1.33002	94.6958
42607464	1-(9Z-Heptadecenoyl)-sn-glycero-3-phosphoethanolamine	Lipids	Phosphatidylethanolamine	1	M+NH4	483.321	6.16243	36.1	8.36	4.14984	76.9616
44260126	N-(15Z-tetracosenoyl)-sphing-4-enine-1-phosphocholine	Lipids	Sphingolipids	1	M+H	813.687	14.6254	37.4	0.183	2.61177	89.7928
46891779	2-Azaniumylethyl (2R)-2-[(9Z)-octadec-9-enoyloxy]-3-(stearoyloxy)propyl phosphate	Lipids	Phosphatidylethanolamine	1	M+NH4	763.598	10.2557	33.6	9.33	2.92344	62.3086
52924051	1-(11Z-eicosenoyl)-glycero-3-phosphocholine	Lipids	Lysophospholipids	1	M+H-NH3	533.363	13.3437	37.5	0.265	4.61284	92.3723
52924053	Lysophosphatidylcholine(20:2)	Lipids	Lysophospholipids	1	M+H, M+Na	548.37	12.2453	38.6	2.09	-1.85486	93.0266
52924055	1-[(8Z,11Z,14Z)-Icosatrienoyl]-sn-glycero-3-phosphocholine	Lipids	Lysophospholipids	1	M+Na	568.34	11.6021	35.7	11.8	4.49627	72.052
52926014	1-Palmitoyl-2-stearoyl-sn-glycero-3-phosphoserine	Lipids	Phosphatidylserine	1	M+H	764.547	9.81533	37.1	0.688	4.83849	90.4068
52926026	1,2-Di-(9Z-tetradecenoyl)-sn-glycero-3-phosphoserine	Lipids	Phosphatidylserine	1	M+H-H2O	658.41	12.7614	33	0.914	3.78923	68.4788
52926068	1-Octadecanoyl-2-(11Z-eicosenoyl)-glycero-3-phosphoserine	Lipids	Phosphatidylserine	1	M+Na	840.573	13.4785	36.5	4.19	1.18637	81.6397
53478687	1-(9Z-hexadecenoyl)-2-(7Z,10Z,13Z,16Z,19Z-docosapentaenoyl)-sn-glycero-3-phosphocholine	Lipids	Phosphatidylcholine	1	M+Na	828.55	10.3119	37.3	0.018	-1.61996	88.3989
58177710	1-Palmitoyl-sn-glycero-3-phosphoethanolamine	Lipids	Lysophospholipids	1	M+Na	476.276	10.4078	41.6	19.6	3.37077	92.6376

## Sheet: Metabolites AIF Fixed 28
PubChem ID	PubChem Name	Chemical Class	Subchemical Class	AIF Fixed 28 eV	Adducts	m/z	Rt	Overall Score	Fragmentation Score	Mass Error (ppm)	Isotope Similarity	Retention Time Error (min)
126	4-Hydroxybenzaldehyde	Not defined		1	M+H	123.044	1.81623	46.3	32.3	0.350034	99.3689
247	Betaine	Not defined		1	M+Na	140.068	1.03836	58.9	95.1	0.0999773	99.3168
798	Indole	Not defined		1	M+H	118.065	4.19932	42.2	12.2	0.272162	99.3435
800	Indole-3-acetaldehyde	Amines/bases		1	M+H	160.076	4.20151	46	34.3	-0.710211	96.4413
802	Indole-3-acetic acid	Organic Acids		1	M+H	176.071	6.40533	47	46.3	0.233725	89.0013
1826	5-Hydroxyindole-3-acetic acid	Organic Acids		1	M+H	192.066	3.34076	44.1	21.9	-0.067783	98.4397
2519	Caffeine	Purine derivatives		1	M+H	195.088	4.39132	56.1	81.7	0.501662	99.2098
5429	Theobromine	Purine derivatives		1	M+H	181.072	3.91252	52.8	67.1	0.153872	96.9926
5753	Corticosterone	Steroids		1	M+H	347.221	8.12374	39	0.0467	-1.37419	96.6356
6057	Tyrosine	Amino Acids		1	M+Na	204.063	2.43422	41	8.59	-0.763893	97.4779
6140	Phenylalanine	Amino Acids		1	M+H-NH3, M+H, M+Na	166.086	3.34831	51.7	58.8	-0.0771244	99.6157
6274	Histidine	Amino Acids		1	M+H-H2O	138.066	1.18697	44.6	26.8	-0.733448	97.1836
6287	Valine	Amino Acids		1	2M+Na	257.148	1.03534	40	5.8	1.68848	96.2769
6305	Tryptophan	Amino Acids		1	M+H-NH3	188.071	4.26497	49.6	49.5	-0.317616	98.8772
8640	1-Naphthylamine	Amines/bases		1	M+H	144.081	4.19849	46.5	34.2	-0.540211	98.8251
10140	Glycocholic acid	Organic Acids		1	M+H-H2O, M+H, M+Na	488.297	8.13698	47.6	44.8	-0.461557	93.5341
10917	L-carnitine	Carnitines		1	M+Na	184.094	1.0584	55.6	79.9	0.230788	98.4263
28782	Arginine (protonated)	Amino Acids		1	M+H	175.119	1.05692	41.8	13.6	-1.86817	97.5744
74706	Methyl Indole-3-acetic acid	Not defined		1	M+H	190.086	7.34603	46.9	38.2	0.687874	97.1036
123831	N,N-Dimethylarginine	Amino Acids		1	M+H	203.15	1.10687	43.2	19	-1.69055	99.2571
161166	L-Kynurenine	Amino Acids		1	M+H	209.092	3.34533	40.1	7.37	-1.55463	95.1641
162126	1-O-Hexadecyl-sn-glycero-3-phosphocholine	Lipids	Lysophospholipids	1	M+Na	504.342	12.0149	35.4	1.8	-0.0910151	75.4389
222786	Cortisone	Steroids		1	M+H-H2O	343.191	7.28051	37.9	0.0321	1.6683	91.58
439227	L-Pipecolic acid	Amino Acids		1	M+H	130.086	1.10688	50.7	56.5	0.427554	97.6932
440120	N6,N6,N6-Trimethyl-L-lysine	Amino Acids	Carnitines	1	M+H-NH3	172.133	1.16195	40	4.48	0.171409	95.8262
452110	Colfosceril palmitate	Lipids	Phosphatidylcholine	1	M+H-NH3	717.545	13.2157	33.5	1.94	2.77854	68.7773
460602	1-Palmitoyl-sn-glycero-3-phosphocholine	Lipids	Lysophospholipids	1	M+H-H2O, M+H	496.34	11.5258	43.3	21.3	-0.941445	98.8575
497299	1-Octadecanoyl-sn-glycero-3-phosphocholine	Lipids	Lysophospholipids	1	M+Na	546.352	13.1508	54.9	81.9	-1.75161	94.9305
637542	4-Hydroxycinnamic acid	Organic Acids		1	M+H-H2O, M+H, M+NH4	182.081	2.42962	46.3	33.2	0.255766	98.6718
657311	Cortisol	Steroids		1	M+H	363.217	7.18576	43.4	20.2	-0.142015	96.7835
1549111	cis-Caffeic acid	Organic Acids		1	M+H-H2O	163.039	7.89802	46.1	32.5	0.602796	98.6323
2733532	1-O-Octadecyl-SN-glycero-3-phosphocholine	Lipids	Lysophospholipids	1	M+H	510.39	13.7984	35.8	9.54	-3.63346	73.8071
5280352	Bilirubin	Not defined		1	M+Na	607.252	8.32374	54.3	76.6	-1.55879	96.63
5280353	Biliverdin	Not defined		1	M+H	583.255	8.98536	40.2	4.71	0.588257	96.8202
5287971	1-Hexadecanoyl-2-(9Z,12Z-octadecadienoyl)-sn-glycero-3-phosphocholine	Lipids	Phosphatidylcholine	1	M+Na	780.552	14.8243	52.4	72.8	0.276489	89.2732
5497103	1-Palmitoyl-2-oleoyl-sn-glycero-3-phosphocholine	Lipids	Phosphatidylcholine	1	M+H-H2O	742.572	14.0663	37.8	3.04	-3.94592	90.4306
6441487	1-Stearoyl-2-linoleoyl-sn-glycero-3-phosphatidylcholine	Lipids	Phosphatidylcholine	1	M+H-NH3	769.577	16.1254	31.4	0.235	3.08791	60.3066
6443139	1-O-Hexadecyl-2-arachidonoyl-sn-glycero-3-phosphocholine	Lipids	Phosphatidylcholine	1	M+Na	790.574	16.0568	37.3	0.113	2.32573	88.9434
6443788	1-Palmitoyl-2-palmitoleoyl-sn-glycero-3-phosphocholine	Lipids	Phosphatidylcholine	1	M+Na	754.537	13.6963	44.5	33.8	1.82714	90.8405
6443882	N-(9Z-Octadecenoyl)-sphing-4-enine-1-phosphocholine	Lipids	Sphingolipids	1	M+H	729.589	12.0237	44.7	44.9	-2.64832	81.8331
6453725	N-(Octadecanoyl)-sphing-4-enine-1-phosphocholine	Lipids	Phosphosphingolipids	1	M+H	731.607	14.0514	37.8	19.7	1.52935	71.0442
9939941	N-Palmitoylsphingomyelin	Lipids	Sphingomyelin	1	M+H	703.574	14.5859	41.6	14.3	-0.507329	94.4777
10415542	1-(4Z,7Z,10Z,13Z,16Z,19Z-Docosahexaenoyl)-sn-glycero-3-phosphocholine	Lipids	Lysophospholipids	1	M+Na	590.322	11.0432	56.6	85.1	-0.368271	98.4437
10485310	1-hexadecyl-2-(5Z,8Z,11Z,14Z,17Z-eicosapentaenoyl)-sn-glycero-3-phosphocholine	Lipids	Phosphatidylcholine	1	M+Na	788.558	14.6495	35.2	0.196	1.68106	77.8426
10747814	1-hexadecanoyl-2-(5Z,8Z,11Z,14Z-eicosatetraenoyl)-sn-glycero-3-phosphocholine	Lipids	Phosphatidylcholine	1	M+Na	804.551	10.0231	37.6	0.0861	-1.00394	89.2649
10917802	1-(1Z-Hexadecenyl)-sn-glycero-3-phosphocholine	Lipids	Lysophospholipids	1	2M+Na	981.666	12.0679	34.8	0.343	1.55257	75.4562
11005824	1-(9Z,12Z-Octadecadienoyl)-sn-glycero-3-phosphocholine	Lipids	Lysophospholipids	1	M+H-H2O, M+H, M+Na	520.34	11.1459	42.7	18.4	-0.171553	95.2117
11757087	1-(5Z,8Z,11Z,14Z,17Z-eicosapentaenoyl)-sn-glycero-3-phosphocholine	Lipids	Lysophospholipids	1	M+H-H2O, M+H, M+Na	542.323	10.5329	40.1	7.54	-1.40819	94.5894
11803170	1-Hexadecyl-2-octadecanoyl-sn-glycero-3-phosphocholine	Lipids	Phosphatidylcholine	1	M+H-NH3	731.595	11.8432	32.3	0.46	0.666064	61.7489
16081932	1-(9Z-Octadecenoyl)-sn-glycero-3-phosphocholine	Lipids	Lysophospholipids	1	M+H-H2O, M+H, M+Na	522.355	12.051	43.3	22.2	-0.718219	95.3819
16219892	1,2-Didecanoyl-sn-glycero-3-phosphocholine	Lipids	Phosphatidylcholine	1	M+H	566.38	11.2805	37.1	6.11	-3.75851	83.6875
16759365	1-hexadecyl-2-(8Z,11Z,14Z-eicosatrienoyl)-sn-glycero-3-phosphocholine	Lipids	Phosphatidylcholine	1	M+Na	792.587	16.1576	36.9	0.109	-0.612786	85.0005
16759366	1-hexadecyl-2-[(4Z,7Z,10Z,13Z,16Z,19Z)-docosahexaenoyl]-sn-glycero-3-phosphocholine	Lipids	Phosphatidylcholine	1	M+Na	814.57	15.4274	37.1	0.0852	-2.1911	88.1081
24778648	1,2-Di-(9Z-tetradecenoyl)-sn-glycero-3-phosphocholine	Lipids	Phosphatidylcholine	1	M+H-NH3	657.45	13.9751	33.2	2.07	1.48006	65.8363
24778723	PC(16:0/20:5(5Z,8Z,11Z,14Z,17Z))	Lipids	Phosphatidylcholine	1	M+NH4	797.579	15.8386	37.8	4.87	-1.50625	86.1597
24778768	1-palmitoleoyl-2-linoleoyl-sn-glycero-3-phosphocholine	Lipids	Phosphatidylcholine	1	M+Na	778.537	15.3601	44.8	37	1.52651	89.0417
24778773	1-(9Z-hexadecenoyl)-2-(4Z,7Z,10Z,13Z,16Z,19Z-docosahexaenoyl)-sn-glycero-3-phosphocholine	Lipids	Phosphatidylcholine	1	M+H	804.55	14.399	36.8	0.118	-4.61046	89.1499
24778825	1-Stearoyl-2-oleoyl-sn-glycero-3-phosphocholine	Lipids	Phosphatidylcholine	1	M+Na	810.598	14.433	38.6	0.16	-0.848203	93.7242
24778859	1-octadecanoyl-2-(8Z,10Z,12Z,14Z-eicosatetraenoyl)-sn-glycero-3-phosphocholine	Lipids	Phosphatidylcholine	1	M+H	810.599	15.1221	38.8	0.169	-1.61129	95.9051
24778860	1-octadecanoyl-2-(5Z,8Z,11Z,14Z,17Z-eicosapentaenoyl)-sn-glycero-3-phosphocholine	Lipids	Phosphatidylcholine	1	M+Na	830.568	16.1429	37.8	1.6	0.844543	88.6543
24778871	1-octadecanoyl-2-(4Z,7Z,10Z,13Z,16Z-docosapentaenoyl)-sn-glycero-3- phosphocholine	Lipids	Phosphatidylcholine	1	M+Na	858.596	15.701	37.8	0.0485	-2.57641	92.1019
24778876	1-Octadecanoyl-2-(4Z,7Z,10Z,13Z,16Z,19Z-docosahexaenoyl)-sn-glycero-3-phosphocholine	Lipids	Phosphatidylcholine	1	M+Na	856.582	14.2951	37.1	1.44	-0.484535	84.5441
24778948	1-oleoyl-2-arachidonoyl-sn-glycero-3-phosphocholine	Lipids	Phosphatidylcholine	1	M+Na	830.568	12.574	38	1.93	0.888717	89.2031
24778955	PC(18:1(9Z)/22:6(4Z,7Z,10Z,13Z,16Z,19Z))	Lipids	Phosphatidylcholine	1	M+Na	854.566	14.1127	37	0.0853	-1.39799	86.6707
24778983	1-(9Z,12Z-octadecadienoyl)-2-(4Z,7Z,10Z,13Z,16Z,19Z-docosahexaenoyl)-sn-glycero-3-phosphocholine	Lipids	Phosphatidylcholine	1	M+Na	852.552	12.8136	37.4	1.88	0.689044	85.7773
24779335	1-Octadecyl-2-(5Z,8Z,11Z,14Z,17Z-eicosapentaenoyl)-sn-glycero-3-phosphocholine	Lipids	Phosphatidylcholine	1	M+Na	816.584	14.813	34.6	0.173	-4.85393	78.1939
24779388	1-(1Z-hexadecenyl)-2-(5Z,8Z,11Z,14Z-eicosatetraenoyl)-sn-glycero-3-phosphocholine	Lipids	Phosphatidylcholine	1	M+H-H2O	748.56	14.1111	37.6	3.55	-4.73695	89.7838
24779461	1-(9Z-Hexadecenoyl)-sn-glycero-3-phosphocholine	Lipids	Lysophospholipids	1	M+H-H2O, M+H, M+Na, 2M+H	494.324	10.8007	40.4	8.6	-1.41857	95.1508
24779473	1-Eicosanoyl-sn-glycero-3-phosphocholine	Lipids	Lysophospholipids	1	M+H	552.4	14.6335	41.1	18.4	-3.89017	91.4616
24779476	1-(5Z,8Z,11Z,14Z-Eicosatetraenoyl)-sn-glycero-3-phosphocholine	Lipids	Lysophospholipids	1	M+H	544.339	11.3768	39.5	4.26	-0.597456	93.992
24779527	1-(1Z-Octadecenyl)-sn-glycero-3-phosphocholine	Lipids	Lysophospholipids	1	M+H, M+Na	508.375	12.3412	40.4	9.96	-2.88102	95.3502
24779545	1-Stearoyl-2-arachidonoyl-sn-glycero-3-phosphoserine	Lipids	Phosphatidylserine	1	M+H	812.543	12.8815	34.2	0.221	-0.640872	71.7307
42607442	1-(10Z-Heptadecenoyl)-sn-glycero-3-phosphocholine	Lipids	Lysophosphatidylcholine	1	M+H	508.339	11.115	40.9	9.63	-0.654914	95.5053
42607491	1-octadecanoyl-2-(5Z,8Z,11Z,14Z-eicosatetraenoyl)-sn-glycero-3-phospho-(1'-myo-inositol)	Lipids	Phosphatidylinositol	1	M+H-NH3	870.534	11.8398	35.6	0.0547	-3.94362	82.6858
46891690	2-Azaniumylethyl (2R)-2-hydroxy-3-(stearoyloxy)propyl phosphate	Lipids	Lysophospholipids	1	M+H-H2O	464.316	13.4867	34.6	2.15	4.54765	76.1069
46891779	2-Azaniumylethyl (2R)-2-[(9Z)-octadec-9-enoyloxy]-3-(stearoyloxy)propyl phosphate	Lipids	Phosphatidylethanolamine	1	M+H	746.567	10.2557	36	21.5	-3.28846	62.3086
46891781	2-Arachidonoyl-1-stearoyl-sn-glycero-3-phosphoethanolamine	Lipids	Phosphatidylethanolamine	1	M+H	768.556	9.37	34.6	14.9	2.5374	60.9992
52923754	1-hexadecyl-2-(11Z,14Z-eicosadienoyl)-glycero-3-phosphocholine	Lipids	Phosphatidylcholine	1	M+Na	794.601	13.7743	34.4	0.285	-3.46666	75.871
52924051	1-(11Z-eicosenoyl)-glycero-3-phosphocholine	Lipids	Lysophospholipids	1	M+H, M+Na	550.386	13.3437	39.1	1.51	-1.9125	96.3828
52924053	Lysophosphatidylcholine(20:2)	Lipids	Lysophospholipids	1	M+H, M+Na	548.37	12.2453	43.8	28.9	-1.92708	92.6596
52924055	1-[(8Z,11Z,14Z)-Icosatrienoyl]-sn-glycero-3-phosphocholine	Lipids	Lysophospholipids	1	M+H	546.355	11.6021	40.7	24.7	0.132796	78.8473
52926068	1-Octadecanoyl-2-(11Z-eicosenoyl)-glycero-3-phosphoserine	Lipids	Phosphatidylserine	1	M+Na	840.571	13.4785	36.4	4.18	-1.24602	79.1165
52927465	1-octadecanoyl-2-(4Z,7Z,10Z,13Z,16Z,19Z-docosahexaenoyl)-sn-glycero-3-phospho-(1'-myo-inositol)	Lipids	Phosphatidylinositol	1	M+H-NH3	894.54	12.33	37.1	0.191	1.87331	87.4211
53478687	1-(9Z-hexadecenoyl)-2-(7Z,10Z,13Z,16Z,19Z-docosapentaenoyl)-sn-glycero-3-phosphocholine	Lipids	Phosphatidylcholine	1	M+Na	828.551	10.3119	37.7	0.0558	-0.90389	89.3282
59720717	2-Oleoyl-1-stearoyl-sn-glycero-3-phosphoserine	Lipids	Phosphatidylserine	1	M+H	790.559	10.028	37.4	0.569	-0.189375	86.826

## Sheet: Metabolites AIF Fixed 56
PubChem ID	PubChem Name	Chemical Class	Subchemical Class	AIF Fixed 56 eV	Adducts	m/z	Rt	Overall Score	Fragmentation Score	Mass Error (ppm)	Isotope Similarity	Retention Time Error (min)
464	Hippuric acid	Organic Acids		1	M+NH4	197.093	4.68403	44.4	35.8	3.01549	89.7564
798	Indole	Not defined		1	M+H	118.065	4.19932	43.4	19.2	-1.31089	99.5416
800	Indole-3-acetaldehyde	Amines/bases		1	M+H	160.075	4.20151	38.9	7.19	-1.43789	89.1981
802	Indole-3-acetic acid	Organic Acids		1	M+H	176.071	6.40533	58	93.1	0.653905	97.7785
5753	Corticosterone	Steroids		1	M+H	347.22	8.12374	35.9	4.75	-3.54859	78.756
5864	3A,5B-Tetrahydrocortisol	Steroids		1	M+NH4	384.274	11.9072	37.3	9.39	-2.30701	79.9571
6274	Histidine	Amino Acids		1	M+H-NH3	139.05	1.18697	31.5	8.51	-0.907335	50.3419
6305	Tryptophan	Amino Acids		1	M+Na	227.079	4.26497	44	24.2	-1.59507	97.9837
6844	1-Hydroxy-2-naphthoic acid	Organic Acids		1	M+NH4	206.081	5.59157	39.7	1.57	-0.976769	97.9892
8640	1-Naphthylamine	Amines/bases		1	M+H	144.081	4.19849	48.4	44.5	-1.29707	99.2634
74706	Methyl Indole-3-acetic acid	Not defined		1	M+H	190.086	7.34603	41.6	13	-0.860151	96.2613
150923	3-Methyloxindole	Amines/bases		1	M+H-H2O	130.065	4.05057	43.2	17.6	-0.61199	99.1685
162126	1-O-Hexadecyl-sn-glycero-3-phosphocholine	Lipids	Lysophospholipids	1	M+Na	504.343	12.0149	39.9	6.84	1.23637	94.2788
444539	Cinnamic acid	Organic Acids		1	M+H-H2O, M+H, M+NH4	166.086	3.33603	48.6	44.9	-0.89748	99.3661
460602	1-Palmitoyl-sn-glycero-3-phosphocholine	Lipids	Lysophospholipids	1	M+H, 2M+H	496.34	11.5258	44.1	31.7	-0.522971	89.2868
460604	1-Myristoyl-sn-glycero-3-phosphocholine	Lipids	Lysophospholipids	1	M+H	468.308	10.2608	45.5	29.5	-1.07315	99.3141
497299	1-Octadecanoyl-sn-glycero-3-phosphocholine	Lipids	Lysophospholipids	1	M+H-H2O, M+H, M+Na	524.371	13.1508	45	30	-0.0239185	94.8575
643460	Sorbic acid	Organic Acids		1	M+NH4	130.086	1.17396	38.9	0.875	-2.85197	97.2192
657311	Cortisol	Steroids		1	M+H	363.216	7.18576	40.4	7.17	-2.07633	97.1619
5280352	Bilirubin	Not defined		1	M+H	585.27	8.32374	39.3	1.24	-1.08962	96.4638
5280353	Biliverdin	Not defined		1	M+H	583.255	8.98536	43.7	22.3	0.364488	96.9062
5283468	Glyceryl monooleate	Lipids	Monoacylglycerols	1	M+H-H2O	339.288	11.8699	39.3	1.07	-2.75804	98.5422
6443139	1-O-Hexadecyl-2-arachidonoyl-sn-glycero-3-phosphocholine	Lipids	Phosphatidylcholine	1	M+H	768.588	16.0568	36.9	6.1	-3.15165	82.3169
6443157	1-hexadecyl-2-(9Z,12Z-octadecadienoyl)-sn-glycero-3-phosphocholine	Lipids	Phosphatidylcholine	1	M+H-NH3	727.567	13.8431	35.6	1.78	4.14734	80.9724
6443788	1-Palmitoyl-2-palmitoleoyl-sn-glycero-3-phosphocholine	Lipids	Phosphatidylcholine	1	M+H	732.554	13.6963	37.1	2.09	-0.135338	83.6354
6443882	N-(9Z-Octadecenoyl)-sphing-4-enine-1-phosphocholine	Lipids	Sphingolipids	1	M+H	729.589	12.0237	45.1	37	-1.57849	90.6413
6453725	N-(Octadecanoyl)-sphing-4-enine-1-phosphocholine	Lipids	Phosphosphingolipids	1	M+H	731.605	14.0514	39.9	39.4	-1.97926	62.3596
9939941	N-Palmitoylsphingomyelin	Lipids	Sphingomyelin	1	M+H, M+Na	703.573	14.5859	42.5	40.2	-2.38652	75.0317
9939965	N-Palmitoyldihydrosphingomyelin	Lipids	Sphingomyelin	1	M+Na	727.573	13.0385	32.9	1.79	0.951525	63.7282
10415542	1-(4Z,7Z,10Z,13Z,16Z,19Z-Docosahexaenoyl)-sn-glycero-3-phosphocholine	Lipids	Lysophospholipids	1	M+H	568.338	11.0432	35.3	9.93	-3.29299	70.5358
10747814	1-hexadecanoyl-2-(5Z,8Z,11Z,14Z-eicosatetraenoyl)-sn-glycero-3-phosphocholine	Lipids	Phosphatidylcholine	1	M+Na	804.55	10.0231	37.5	28.8	-1.30986	60.3342
11005824	1-(9Z,12Z-Octadecadienoyl)-sn-glycero-3-phosphocholine	Lipids	Lysophospholipids	1	M+H-H2O, M+H, M+Na	520.34	11.1459	43.4	22.1	0.204093	95.1954
11757087	1-(5Z,8Z,11Z,14Z,17Z-eicosapentaenoyl)-sn-glycero-3-phosphocholine	Lipids	Lysophospholipids	1	M+H-H2O, M+H, M+Na	542.324	10.5329	42.6	18.9	-0.375213	94.3529
16081932	1-(9Z-Octadecenoyl)-sn-glycero-3-phosphocholine	Lipids	Lysophospholipids	1	M+H	522.354	12.051	44	28.6	-3.1909	94.9957
24778686	1-Hexadecanoyl-2-octadecanoyl-sn-glycero-3-phosphocholine	Lipids	Phosphatidylcholine	1	M+H-NH3	745.575	14.9671	32.3	1.32	1.01628	61.6151
24778768	1-palmitoleoyl-2-linoleoyl-sn-glycero-3-phosphocholine	Lipids	Phosphatidylcholine	1	M+H	756.554	15.3601	38.4	1.99	0.32899	90.3368
24778825	1-Stearoyl-2-oleoyl-sn-glycero-3-phosphocholine	Lipids	Phosphatidylcholine	1	M+H-NH3	771.589	14.433	32	1.13	-1.07952	60.2927
24778859	1-octadecanoyl-2-(8Z,10Z,12Z,14Z-eicosatetraenoyl)-sn-glycero-3-phosphocholine	Lipids	Phosphatidylcholine	1	M+Na	832.582	15.1221	36.5	0.824	-0.632816	82.6285
24778860	1-octadecanoyl-2-(5Z,8Z,11Z,14Z,17Z-eicosapentaenoyl)-sn-glycero-3-phosphocholine	Lipids	Phosphatidylcholine	1	M+H-H2O	790.571	16.1429	32.3	1.66	-4.58787	65.2079
24778948	1-oleoyl-2-arachidonoyl-sn-glycero-3-phosphocholine	Lipids	Phosphatidylcholine	1	M+H-NH3	791.562	12.574	31.1	1.47	4.30754	59.0398
24779335	1-Octadecyl-2-(5Z,8Z,11Z,14Z,17Z-eicosapentaenoyl)-sn-glycero-3-phosphocholine	Lipids	Phosphatidylcholine	1	M+Na	816.587	14.813	34.4	1.07	-0.593457	71.459
24779461	1-(9Z-Hexadecenoyl)-sn-glycero-3-phosphocholine	Lipids	Lysophospholipids	1	M+H-H2O, M+H, M+Na, 2M+H	494.324	10.8007	41.4	12.6	-0.41015	94.9838
24779473	1-Eicosanoyl-sn-glycero-3-phosphocholine	Lipids	Lysophospholipids	1	M+H-H2O	534.391	14.6335	39.5	6.73	-2.25171	93.521
24779476	1-(5Z,8Z,11Z,14Z-Eicosatetraenoyl)-sn-glycero-3-phosphocholine	Lipids	Lysophospholipids	1	M+H	544.339	11.3768	40.6	10.3	-0.935798	93.8944
42607442	1-(10Z-Heptadecenoyl)-sn-glycero-3-phosphocholine	Lipids	Lysophosphatidylcholine	1	M+H	508.339	11.115	39.8	4	-1.1282	96.4033
52923798	1-octadecyl-2-(8Z,11Z,14Z-eicosatrienoyl)-glycero-3-phosphocholine	Lipids	Phosphatidylcholine	1	M+Na	820.619	16.2938	36.5	1.5	0.0226515	81.1863
52924051	1-(11Z-eicosenoyl)-glycero-3-phosphocholine	Lipids	Lysophospholipids	1	M+H	550.385	13.3437	39.9	28	-3.25212	75.3899
52924055	1-[(8Z,11Z,14Z)-Icosatrienoyl]-sn-glycero-3-phosphocholine	Lipids	Lysophospholipids	1	M+H	546.354	11.6021	40.6	22.3	-2.86621	84.1693
53478687	1-(9Z-hexadecenoyl)-2-(7Z,10Z,13Z,16Z,19Z-docosapentaenoyl)-sn-glycero-3-phosphocholine	Lipids	Phosphatidylcholine	1	M+H-H2O, M+Na	828.549	10.3119	37.4	3.79	-3.20847	87.1359

## Sheet: Metabolites AIF Ramp 10-60
PubChem ID	PubChem Name	Rt	Chemical Class	Subchemical Class	AIF Ramped 10-60 eV	Adducts	Overall Score	m/z	Fragmentation Score	Mass Error (ppm)	Isotope Similarity	Retention Time Error (min)
1	Acetylcarnitine	1.31769	Carnitines		1	M+H-H2O	41.3	186.112	8.49	-0.592192	98.4819
126	4-Hydroxybenzaldehyde	1.81623	Not defined		1	M+H	41.4	123.044	9.57	0.709306	98.2645
247	Betaine	1.03836	Not defined		1	M+Na, 2M+Na	56.3	140.068	83.7	1.04635	98.9073
464	Hippuric acid	4.68403	Organic Acids		1	M+NH4	38	197.092	2.76	-2.17394	89.7564
588	Creatinine	1.08312	Nucleosides/analogs		1	M+Na	48.1	136.048	41.5	0.249262	99.4653
798	Indole	4.19932	Not defined		1	M+H	42.3	118.065	12.1	0.0122112	99.4029
800	Indole-3-acetaldehyde	4.20151	Amines/bases		1	M+H	45.5	160.076	32	0.875806	96.4018
802	Indole-3-acetic acid	6.40533	Organic Acids		1	M+H	51.3	176.071	61	-0.357332	95.6595
1826	5-Hydroxyindole-3-acetic acid	3.34076	Organic Acids		1	M+H	42.8	192.066	16.9	0.32549	97.4008
2519	Caffeine	4.39132	Purine derivatives		1	M+H	55.4	195.088	77.7	-0.103819	99.1787
5819	Thyroxine	8.07801	Amino Acids		1	M+H	51.6	777.694	59.6	0.275042	98.8157
6057	Tyrosine	2.43422	Amino Acids		1	M+Na	46.9	204.063	36.1	0.567368	98.7948
6137	Methionine	1.17963	Amino Acids		1	M+H-NH3	37.9	133.032	1.16	-0.465197	89.1234
6140	Phenylalanine	3.34831	Amino Acids		1	M+H-NH3, M+H, M+Na	51.9	166.086	60.6	-0.0804499	99.2083
6305	Tryptophan	4.26497	Amino Acids		1	M+H-NH3	48.9	188.071	47.1	0.13932	98.6498
8640	1-Naphthylamine	4.19849	Amines/bases		1	M+H	47.1	144.081	37.2	-0.503941	98.8134
10140	Glycocholic acid	8.13698	Organic Acids		1	M+H-H2O, M+H	40.1	466.315	4.37	-1.45439	97.6524
10917	L-carnitine	1.0584	Carnitines		1	M+Na	56.3	184.095	86	1.93811	98.0323
65083	3-Amino-4-hydroxybenzoic acid	1.18933	Organic Acids		1	M+H	38.7	154.05	0.445	1.45121	94.9129
74839	N-Acetyl-L-phenylalanine	7.33827	Organic Acids		1	M+H-H2O, 2M+H	37.8	415.168	0.21	0.77362	89.9091
123831	N,N-Dimethylarginine	1.10687	Amino Acids		1	M+H	42.4	203.15	14.9	-2.10667	99.3782
150923	3-Methyloxindole	4.05057	Amines/bases		1	M+H-NH3	45.9	131.049	33.4	-0.0228482	96.2426
161166	L-Kynurenine	3.34533	Amino Acids		1	M+H	39.1	209.092	0.331	-1.05042	96.2906
162126	1-O-Hexadecyl-sn-glycero-3-phosphocholine	12.0149	Lipids	Lysophospholipids	1	M+Na	37.9	504.343	1.31	1.53132	90.0735
452110	Colfosceril palmitate	13.2157	Lipids	Phosphatidylcholine	1	M+Na	37.9	756.553	0.839	2.02816	90.9042
460602	1-Palmitoyl-sn-glycero-3-phosphocholine	11.5258	Lipids	Lysophospholipids	1	M+Na	55.1	518.321	81.8	-1.39292	95.3685
497299	1-Octadecanoyl-sn-glycero-3-phosphocholine	13.1508	Lipids	Lysophospholipids	1	M+Na	55.4	546.352	84	-1.47068	94.9859
637542	4-Hydroxycinnamic acid	2.42962	Organic Acids		1	M+H-H2O, M+H, M+NH4	40.9	182.081	6.93	0.618423	98.8314
643460	Sorbic acid	1.17396	Organic Acids		1	M+H-H2O	39.2	95.0491	1.22	-0.354648	95.1061
657311	Cortisol	7.18576	Steroids		1	M+Na	42.6	385.197	20.6	-3.71743	96.5308
2724480	D-Carnitine	1.06562	Carnitines		1	M+H	42	162.113	12	1.17324	99.4983
5280352	Bilirubin	8.32374	Not defined		1	M+H	53.6	585.268	84.3	-4.46556	88.769
5280353	Biliverdin	8.98536	Not defined		1	M+H	41.4	583.255	9.8	-0.121961	97.3637
5283468	Glyceryl monooleate	11.8699	Lipids	Monoacylglycerols	1	M+H-H2O	38.4	339.288	0.643	-3.09534	95.0418
5287971	1-Hexadecanoyl-2-(9Z,12Z-octadecadienoyl)-sn-glycero-3-phosphocholine	14.8243	Lipids	Phosphatidylcholine	1	M+H	38.6	758.568	4.4	-1.26852	90.0611
5497103	1-Palmitoyl-2-oleoyl-sn-glycero-3-phosphocholine	14.0663	Lipids	Phosphatidylcholine	1	M+Na	38.1	782.568	1.22	0.628621	90.1473
6443139	1-O-Hexadecyl-2-arachidonoyl-sn-glycero-3-phosphocholine	16.0568	Lipids	Phosphatidylcholine	1	M+Na	37.4	790.571	0.368	-1.40359	88.1937
6443157	1-hexadecyl-2-(9Z,12Z-octadecadienoyl)-sn-glycero-3-phosphocholine	13.8431	Lipids	Phosphatidylcholine	1	M+H-NH3, M+H	33.5	744.583	1.4	3.20475	69.6922
6443788	1-Palmitoyl-2-palmitoleoyl-sn-glycero-3-phosphocholine	13.6963	Lipids	Phosphatidylcholine	1	M+Na	38.5	754.536	4.65	1.00311	89.6804
6443882	N-(9Z-Octadecenoyl)-sphing-4-enine-1-phosphocholine	12.0237	Lipids	Sphingolipids	1	M+H	42.3	729.589	19.8	-1.57974	96.416
6453725	N-(Octadecanoyl)-sphing-4-enine-1-phosphocholine	14.0514	Lipids	Phosphosphingolipids	1	M+H	39.3	731.607	35.8	1.28802	62.3596
9939941	N-Palmitoylsphingomyelin	14.5859	Lipids	Sphingomyelin	1	M+H	42.3	703.573	33.9	-2.93384	81.302
9939965	N-Palmitoyldihydrosphingomyelin	13.0385	Lipids	Sphingomyelin	1	M+Na	35.6	727.572	6.55	-0.768672	78.8746
10415542	1-(4Z,7Z,10Z,13Z,16Z,19Z-Docosahexaenoyl)-sn-glycero-3-phosphocholine	11.0432	Lipids	Lysophospholipids	1	M+H-NH3, M+H, M+Na	36.6	568.337	1.12	-4.82725	94.135
10747814	1-hexadecanoyl-2-(5Z,8Z,11Z,14Z-eicosatetraenoyl)-sn-glycero-3-phosphocholine	10.0231	Lipids	Phosphatidylcholine	1	M+Na	40.4	804.553	44.3	2.09096	60.3342
10917802	1-(1Z-Hexadecenyl)-sn-glycero-3-phosphocholine	12.0679	Lipids	Lysophospholipids	1	M+H-H2O, M+H, M+Na, 2M+H, 2M+Na	42.8	480.344	20.8	-2.02093	95.532
11005824	1-(9Z,12Z-Octadecadienoyl)-sn-glycero-3-phosphocholine	11.1459	Lipids	Lysophospholipids	1	M+H-H2O, M+H, M+Na	43.3	520.34	21.3	0.915224	95.1003
11757087	1-(5Z,8Z,11Z,14Z,17Z-eicosapentaenoyl)-sn-glycero-3-phosphocholine	10.5329	Lipids	Lysophospholipids	1	M+H-H2O, M+H, M+Na	40.8	542.323	11	-1.17819	94.4023
11803170	1-Hexadecyl-2-octadecanoyl-sn-glycero-3-phosphocholine	11.8432	Lipids	Phosphatidylcholine	1	M+H-NH3	32	731.594	1.5	-0.742771	61.7489
11861101	2-(Acetylamino)-2-Deoxy-alpha-L-Glucopyranose	1.09711	Carbohydrates		1	M+Na	41.7	244.079	26.3	0.630642	83.1148
16081932	1-(9Z-Octadecenoyl)-sn-glycero-3-phosphocholine	12.051	Lipids	Lysophospholipids	1	M+H, M+Na	53	522.356	70.5	0.234968	94.8779
16759365	1-hexadecyl-2-(8Z,11Z,14Z-eicosatrienoyl)-sn-glycero-3-phosphocholine	16.1576	Lipids	Phosphatidylcholine	1	M+Na	37.3	792.586	0.394	-2.79817	89.3482
16759366	1-hexadecyl-2-[(4Z,7Z,10Z,13Z,16Z,19Z)-docosahexaenoyl]-sn-glycero-3-phosphocholine	15.4274	Lipids	Phosphatidylcholine	1	M+H-H2O	31.5	774.578	0.353	-1.48525	59.1811
24778648	1,2-Di-(9Z-tetradecenoyl)-sn-glycero-3-phosphocholine	13.9751	Lipids	Phosphatidylcholine	1	M+H-NH3	32.7	657.446	2.49	-3.92576	65.8363
24778723	PC(16:0/20:5(5Z,8Z,11Z,14Z,17Z))	15.8386	Lipids	Phosphatidylcholine	1	M+Na	37.9	802.536	0.413	0.29503	89.2858
24778768	1-palmitoleoyl-2-linoleoyl-sn-glycero-3-phosphocholine	15.3601	Lipids	Phosphatidylcholine	1	M+H	38.9	756.553	6.54	-1.48893	89.6902
24778773	1-(9Z-hexadecenoyl)-2-(4Z,7Z,10Z,13Z,16Z,19Z-docosahexaenoyl)-sn-glycero-3-phosphocholine	14.399	Lipids	Phosphatidylcholine	1	M+H	34.5	804.555	0.226	0.906945	73.2157
24778859	1-octadecanoyl-2-(8Z,10Z,12Z,14Z-eicosatetraenoyl)-sn-glycero-3-phosphocholine	15.1221	Lipids	Phosphatidylcholine	1	M+H-NH3	31.1	793.577	0.331	3.3799	59.0262
24778860	1-octadecanoyl-2-(5Z,8Z,11Z,14Z,17Z-eicosapentaenoyl)-sn-glycero-3-phosphocholine	16.1429	Lipids	Phosphatidylcholine	1	M+Na	38.1	830.567	2.32	0.0132548	88.1527
24778868	1-octadecanoyl-2-(7Z,10Z,13Z,16Z-docosatetraenoyl)-sn-glycero-3-phosphocholine	14.044	Lipids	Phosphatidylcholine	1	M+H-NH3	33.7	821.603	0.313	-3.50975	72.1147
24778871	1-octadecanoyl-2-(4Z,7Z,10Z,13Z,16Z-docosapentaenoyl)-sn-glycero-3- phosphocholine	15.701	Lipids	Phosphatidylcholine	1	M+Na	36.7	858.596	0.152	-2.81217	86.9272
24778876	1-Octadecanoyl-2-(4Z,7Z,10Z,13Z,16Z,19Z-docosahexaenoyl)-sn-glycero-3-phosphocholine	14.2951	Lipids	Phosphatidylcholine	1	M+Na	37.1	856.582	0.186	-0.960075	86.4633
24778948	1-oleoyl-2-arachidonoyl-sn-glycero-3-phosphocholine	12.574	Lipids	Phosphatidylcholine	1	M+Na	37.6	830.565	1.57	-2.01916	88.7054
24778955	PC(18:1(9Z)/22:6(4Z,7Z,10Z,13Z,16Z,19Z))	14.1127	Lipids	Phosphatidylcholine	1	M+Na	36.7	854.566	0.278	-1.56929	85.1027
24778983	1-(9Z,12Z-octadecadienoyl)-2-(4Z,7Z,10Z,13Z,16Z,19Z-docosahexaenoyl)-sn-glycero-3-phosphocholine	12.8136	Lipids	Phosphatidylcholine	1	M+Na	36.6	852.552	0.312	1.06298	83.8762
24779266	1-Hexadecyl-2-(9Z-octadecenoyl)-sn-glycero-3-phosphocholine	14.8085	Lipids	Phosphatidylcholine	1	M+Na	35.2	768.585	0.503	-3.36167	79.5955
24779335	1-Octadecyl-2-(5Z,8Z,11Z,14Z,17Z-eicosapentaenoyl)-sn-glycero-3-phosphocholine	14.813	Lipids	Phosphatidylcholine	1	M+Na	36.9	816.585	0.361	-3.49146	88.1292
24779341	1-octadecyl-2-(4Z,7Z,10Z,13Z,16Z,19Z-docosahexaenoyl)-sn-glycero-3-phosphocholine	15.9356	Lipids	Phosphatidylcholine	1	M+Na	38.1	842.601	0.304	-2.90038	93.8605
24779461	1-(9Z-Hexadecenoyl)-sn-glycero-3-phosphocholine	10.8007	Lipids	Lysophospholipids	1	M+H-H2O, M+H, M+Na, 2M+H	40.5	494.323	15.6	-1.37391	95.2914
24779473	1-Eicosanoyl-sn-glycero-3-phosphocholine	14.6335	Lipids	Lysophospholipids	1	M+H	41.4	552.4	30.4	-3.84837	81.0805
24779476	1-(5Z,8Z,11Z,14Z-Eicosatetraenoyl)-sn-glycero-3-phosphocholine	11.3768	Lipids	Lysophospholipids	1	M+H	40.6	544.339	10.8	-1.51108	94.0664
24779527	1-(1Z-Octadecenyl)-sn-glycero-3-phosphocholine	12.3412	Lipids	Lysophospholipids	1	M+H, M+Na	42	508.375	17.6	-2.59465	95.2878
42607442	1-(10Z-Heptadecenoyl)-sn-glycero-3-phosphocholine	11.115	Lipids	Lysophosphatidylcholine	1	M+H	40.8	508.339	9.7	-0.892432	95.2304
44260123	N-(Dodecanoyl)-sphing-4-enine-1-phosphocholine	13.0395	Lipids	Sphingolipids	1	M+H	44.2	647.512	30.3	-0.249032	90.8809
44260124	N-(Eicosanoyl)-sphing-4-enine-1-phosphocholine	7.45894	Lipids	Sphingolipids	1	M+H-NH3	31.3	742.614	0.0341	3.83737	61.0068
52923798	1-octadecyl-2-(8Z,11Z,14Z-eicosatrienoyl)-glycero-3-phosphocholine	16.2938	Lipids	Phosphatidylcholine	1	M+Na	32	820.616	0.289	-4.01527	64.6047
52924051	1-(11Z-eicosenoyl)-glycero-3-phosphocholine	13.3437	Lipids	Lysophospholipids	1	M+H, M+Na	39.3	550.386	1.93	-2.0839	96.8615
52924053	Lysophosphatidylcholine(20:2)	12.2453	Lipids	Lysophospholipids	1	M+H, M+Na	40.3	548.37	6.56	-2.32694	97.9556
53478687	1-(9Z-hexadecenoyl)-2-(7Z,10Z,13Z,16Z,19Z-docosapentaenoyl)-sn-glycero-3-phosphocholine	10.3119	Lipids	Phosphatidylcholine	1	M+Na	40	828.553	15.8	1.95476	86.7874

[truncated: 1 more sheets: Metabolites AIF Ramp 30-60]
