# Supplementary material for: Evaluation of Different Tandem MS Acquisition Modes to Support Metabolite Annotation in Human Plasma Using Ultra High-Performance Liquid Chromatography High-Resolution Mass Spectrometry for Untargeted Metabolomics
Source: Metabolites. 2020 Nov 15;10(11):464. doi: 10.3390/metabo10110464 (PMC7697060; doi:10.3390/metabo10110464)
Supplement: Supplementary file 1 [file metabolites-10-00464-s001.zip › Supplementary Material/Table S4 aHILIC ESI+.xlsx]

## Sheet: Feuil1
PubChem ID	PubChem Name	Rt	m/z	CCS	Chemical Class	Subchemical Class	IM-AIF Fixed 14eV	IM-AIF Fixed 28 eV	IM-AIF Fixed 56 eV	IM-AIF Ramped 10-60 eV	IM-AIF Ramped 30-60 eV	AIF Fixed 14 eV	AIF Fixed 28 eV	AIF Fixed 56 eV	AIF Ramped 10-60 eV	AIF Ramped 30-60 eV
1	Acetylcarnitine	8.14658	204.123	142.358	Carnitines		1		1		1	1	1		1
70	4-Methyl-2-Oxovaleric Acid	5.16568	113.06		Organic Acids								1		1
86	3-Hydroxyanthranilic acid	1.78454	154.05		Organic Acids							1	1
102	3-Hydroxybenzyl alcohol	3.79674	142.086		(Poly)alcohols								1		1
127	4-Hydroxyphenylacetic acid	0.777475	135.045		Organic Acids									1		1
190	Adenine	3.34935	119.035		Nucleosides/analogs									1
247	Betaine	7.2057	118.086	128.053	Not defined			1		1	1	1			1
338	Salicylic acid	0.694333	121.029		Organic Acids								1
397	Indole-3-acetamide	2.74246	175.087		Amines/bases							1	1	1	1	1
487	Methylmalonic acid	3.48163	119.034	127.933	Organic Acids		1
500	4-Guanidinobutyric acid	9.47395	146.092	130.109	Amino Acids			1		1
586	Creatine	9.1653	154.058		Amino Acids							1			1
588	Creatinine	4.22041	114.066	122.94	Nucleosides/analogs			1	1		1	1	1		1	1
675	5,6-Dimethylbenzimidazole	4.15139	130.065		Not defined									1	1	1
725	Deoxycarnitine	9.93941	146.118	131.805	Carnitines		1	1	1		1
790	Hypoxanthine	3.69238	137.046	125.497	Purine derivatives			1	1	1	1	1	1	1	1	1
798	Indole	7.36441	118.065	122.985	Not defined				1			1	1	1	1	1
800	Indole-3-acetaldehyde	7.2486	160.075	132.281	Amines/bases			1								1
802	Indole-3-acetic acid	3.33602	193.097		Organic Acids								1		1
803	Indole-3-pyruvic acid	7.26547	221.092		Organic Acids								1	1	1	1
892	Inositol	7.26012	203.052	146.492	Carbohydrates		1
903	N-Acetyl-5-hydroxytryptamine	1.45333	202.087		Not defined								1	1	1
978	4-Aminobenzoic acid	6.35523	138.055		Amino Acids								1
988	D-Pantothenic acid	3.7494	220.118		Organic Acids							1
1014	Phosphorylcholine	2.65493	185.081		Phosphocholine								1
1029	2,6-Diamino-5-hydroxyhexanoic acid	1.81515	146.081		Amino Acids								1
1052	Pyridoxamine	0.584367	152.071		Not defined								1
1826	5-Hydroxyindole-3-acetic acid	7.31865	192.066		Organic Acids							1
2153	Theophylline	3.73445	361.136		Purine derivatives								1
2519	Caffeine	0.905117	195.088	136.596	Purine derivatives				1				1		1	1
5147	Salicylamide	7.65432	138.055	120.821	Not defined				1
5570	Trigonelline	7.48438	138.055	124.977	Amines/bases		1			1
5753	Corticosterone	0.7562	329.21		Steroids								1
5801	2-Aminophenol	0.600983	110.06	125.726	Not defined			1
5952	Deoxycorticosterone acetate	0.584606	355.228		Steroids								1	1	1
5961	Glutamine	9.77178	130.05		Amino Acids							1	1		1
5962	Lysine	12.5877	130.086		Amino Acids							1
6057	Tyrosine	3.61538	182.081		Amino Acids								1	1	1	1
6088	N-Methyltryptamine	2.26972	158.097		Amines/bases							1	1		1	1
6106	Leucine	7.02987	132.102		Amino Acids							1
6115	Aniline	4.73599	94.0649	120.332	Amines/bases		1		1	1
6128	Androstenedione	6.4422	287.202	172.848	Steroids				1
6137	Methionine	3.36263	167.085		Amino Acids											1
6140	Phenylalanine	7.29122	149.06		Amino Acids							1	1	1	1	1
6274	Histidine	11.7772	156.077	130.92	Amino Acids		1		1	1	1	1	1		1
6287	Valine	7.14214	118.086	125.23	Amino Acids			1	1	1	1	1	1	1	1
6305	Tryptophan	7.30714	205.097	137.048	Amino Acids			1				1	1	1	1	1
6322	Arginine	12.7779	175.119	136.237	Amino Acids		1	1	1	1	1		1		1
6613	Pantothenic acid	0.776517	242.1	151.368	Organic Acids			1
6844	1-Hydroxy-2-naphthoic acid	0.77375	171.045		Organic Acids								1	1	1	1
7047	Quinoline	1.33427	130.065		Amines/bases									1	1	1
7405	L-Pyroglutamic acid	9.90515	130.05	124.964	Amino Acids			1			1
8343	Bis(2-ethylhexyl) phthalate	0.701608	391.284	211.861	Not defined		1		1	1	1
8640	1-Naphthylamine	7.26334	144.08	125.24	Amines/bases					1		1	1	1	1	1
9750	Citrulline	10.3191	198.085	138.122	Amino Acids			1	1		1
10140	Glycocholic acid	6.2525	466.316		Organic Acids							1	1
10428	4-Hydroxy-4-methyltetrahydro-2H-pyran-2-one	3.78954	113.06		Not defined								1	1	1	1
10685	Indole-3-ethanol	0.795522	144.082		Not defined							1		1	1
10917	L-carnitine	9.23557	162.113	134.848	Carnitines		1	1	1	1	1	1	1	1	1	1
13067	Ethyl 3-indoleacetate	9.70895	226.084	145.168	Amines/bases						1
28782	Arginine (protonated)	12.6362	175.119	135.667	Amino Acids		1	1		1		1	1		1	1
64969	3-Methylhistidine	11.5174	170.092	133.195	Amino Acids			1	1		1	1	1
65040	5-Methylcytosine	5.57698	126.066	125.399	Nucleosides/analogs					1
65098	Norvaline	7.04992	118.086	125.796	Amino Acids		1			1	1
74300	10-Hydroxydecanoic acid	0.705125	171.139		Lipids	Fatty Acids								1	1
88064	N-Acetyl-L-alanine	1.79092	154.048	127.713	Amino Acids					1
89594	Nicotine	2.13571	163.123	134.593	Amines/bases			1			1	1
91451	17alpha-Hydroxypregnenolone	6.75987	333.242	193.742	Steroids				1
91486	Sphinganine	0.761233	284.295		Lipids	Sphingoids								1	1	1
91588	Salsolinol	6.41359	180.102		Not defined									1	1	1
94190	1,2-Distearoyl-sn-glycero-3-phosphocholine	4.77448	812.612	306.719	Lipids	Phosphatidylcholine		1
97750	Diethyl 2-methyl-3-oxosuccinate	3.96492	220.118		Not defined										1	1
123831	N,N-Dimethylarginine	11.8215	203.15	143.576	Amino Acids		1	1	1			1	1		1
150923	3-Methyloxindole	7.27754	130.065		Amines/bases							1			1	1
161166	L-Kynurenine	7.35327	209.092		Amino Acids										1
162126	1-O-Hexadecyl-sn-glycero-3-phosphocholine	1.41042	482.36	238.057	Lipids	Lysophospholipids	1	1	1	1	1	1		1	1	1
165271	L-Histidinol	4.58018	124.087		Amines/bases								1
168381	Dodecanoylcarnitine	1.80073	344.279	201.135	Carnitines		1	1	1	1	1
169148	N,N'-Dimethylarginine	12.7766	203.15	142.992	Amino Acids						1
221493	Cholic acid	0.9012	431.278		Steroids									1		1
222528	Deoxycholic acid	0.90085	375.29		Steroids							1
222786	Cortisone	0.559306	361.201		Steroids								1		1	1
439163	D-Fructofuranose	4.95423	181.07	135.812	Carbohydrates				1
439220	2'-Deoxyguanosine 5'-Diphosphate	7.78462	450.02		Nucleotides/analogs											1
439227	L-Pipecolic acid	12.6617	130.086	128.331	Amino Acids					1		1	1		1
439260	Norepinephrine	3.76825	152.07		Amines/bases											1
439377	N-Methyl-L-glutamic acid	6.6821	203.052	136.113	Amino Acids				1		1		1			1
440120	N6,N6,N6-Trimethyl-L-lysine	12.631	189.16	143.9	Amino Acids		1		1	1		1			1	1
444539	Cinnamic acid	7.20157	149.06	126.465	Organic Acids				1				1		1	1
444795	Tretinoin	0.777183	301.217		Lipids	Vitamin A derivatives							1	1	1	1
444899	Arachidonic acid	0.907517	327.23		Lipids	Fatty Acids							1
446440	1,2-Dipalmitoyl-phosphatidyl-glycerole	0.673867	705.505		Lipids	Phosphatidylglycerol									1
452110	Colfosceril palmitate	3.90155	756.552	287.305	Lipids	Phosphatidylcholine		1				1	1	1	1	1
460602	1-Palmitoyl-sn-glycero-3-phosphocholine	3.5009	518.322	240.451	Lipids	Lysophospholipids	1	1	1	1	1	1	1	1	1	1
460604	1-Myristoyl-sn-glycero-3-phosphocholine	0.977075	468.309	227.663	Lipids	Lysophospholipids	1	1	1	1	1	1		1	1	1
497299	1-Octadecanoyl-sn-glycero-3-phosphocholine	5.73702	524.37	244.493	Lipids	Lysophospholipids	1	1	1	1	1	1	1	1	1	1
637542	4-Hydroxycinnamic acid	3.27129	182.081		Organic Acids								1		1	1
643460	Sorbic acid	12.324	130.086		Organic Acids								1			1
657311	Cortisol	0.593767	345.207		Steroids								1	1	1
2733532	1-O-Octadecyl-SN-glycero-3-phosphocholine	0.993517	510.394		Lipids	Lysophospholipids							1		1
5280352	Bilirubin	3.61135	585.271	243.018	Not defined		1	1				1	1	1	1	1
5280353	Biliverdin	2.85002	583.255	240.967	Not defined		1	1	1	1		1	1	1	1	1
5280450	Linoleic acid	0.826657	140.624		Lipids	Fatty Acids						1	1	1	1	1
5280581	Dihomo-gamma-linolenic acid	0.838992	329.225		Lipids	Fatty Acids							1			1
5280793	Ergocalciferol	0.852744	397.347		Lipids	Vitamin D derivatives						1			1	1
5280934	Linolenic acid	0.849325	279.232		Lipids	Fatty Acids									1	1
5283468	Glyceryl monooleate	0.692228	339.29		Lipids	Monoacylglycerols							1		1	1
5287971	1-Hexadecanoyl-2-(9Z,12Z-octadecadienoyl)-sn-glycero-3-phosphocholine	2.01578	758.568	293.582	Lipids	Phosphatidylcholine	1	1	1	1	1	1	1	1	1	1
5459377	1,2-Dimyristoyl-sn-glycero-3-phosphocholine	4.77672	660.497		Lipids	Phosphatidylcholine						1		1	1	1
5497103	1-Palmitoyl-2-oleoyl-sn-glycero-3-phosphocholine	1.50901	760.585	294.751	Lipids	Phosphatidylcholine	1	1	1	1	1	1	1	1	1	1
5771758	1-Hexadecanoyl-2-(9Z-octadecenoyl)-sn-glycero-3-phospho-(1'-myo-inositol)	6.08775	854.573		Lipids	Phosphatidylglycerol						1
6427285	Cholesterol acetate	1.59655	429.373	222.257	Steroids			1
6441487	1-Stearoyl-2-linoleoyl-sn-glycero-3-phosphatidylcholine	3.53936	786.6	300.325	Lipids	Phosphatidylcholine	1	1	1	1	1	1	1	1	1	1
6443065	1-Octadecyl-2-(5Z,8Z,11Z,14Z-eicosatetraenoyl)-sn-glycero-3-phosphocholine	1.1417	818.602		Lipids	Phosphatidylcholine									1	1
6443139	1-O-Hexadecyl-2-arachidonoyl-sn-glycero-3-phosphocholine	4.86917	768.591	300.669	Lipids	Phosphatidylcholine			1	1			1	1		1
6443157	1-hexadecyl-2-(9Z,12Z-octadecadienoyl)-sn-glycero-3-phosphocholine	2.16505	766.572	300.708	Lipids	Phosphatidylcholine		1				1	1	1	1	1
6443788	1-Palmitoyl-2-palmitoleoyl-sn-glycero-3-phosphocholine	4.93714	732.552	290.602	Lipids	Phosphatidylcholine		1	1	1	1	1	1	1	1
6443882	N-(9Z-Octadecenoyl)-sphing-4-enine-1-phosphocholine	5.63513	729.59	299.926	Lipids	Sphingolipids		1	1	1		1	1	1	1	1
6453725	N-(Octadecanoyl)-sphing-4-enine-1-phosphocholine	6.70637	731.606		Lipids	Phosphosphingolipids							1		1
7020397	(2S)-2-Azaniumyl-3-(1-methylimidazol-4-yl)propanoate	12.4012	170.092	132.356	Amino Acids				1		1				1
9939941	N-Palmitoylsphingomyelin	5.68928	703.574	295.155	Lipids	Sphingomyelin	1	1	1		1	1	1	1	1	1
9939965	N-Palmitoyldihydrosphingomyelin	6.17987	727.573		Lipids	Sphingomyelin								1	1	1
10415542	1-(4Z,7Z,10Z,13Z,16Z,19Z-Docosahexaenoyl)-sn-glycero-3-phosphocholine	1.00979	568.34	237.125	Lipids	Lysophospholipids		1	1	1	1	1	1	1	1	1
10485310	1-hexadecyl-2-(5Z,8Z,11Z,14Z,17Z-eicosapentaenoyl)-sn-glycero-3-phosphocholine	4.33384	766.574	291.617	Lipids	Phosphatidylcholine		1	1			1	1	1	1	1
10747814	1-hexadecanoyl-2-(5Z,8Z,11Z,14Z-eicosatetraenoyl)-sn-glycero-3-phosphocholine	4.72181	782.568	296.298	Lipids	Phosphatidylcholine	1	1	1	1	1	1	1	1	1	1
10917802	1-(1Z-Hexadecenyl)-sn-glycero-3-phosphocholine	0.965297	480.344	233.113	Lipids	Lysophospholipids		1	1		1	1	1	1	1	1
11005824	1-(9Z,12Z-Octadecadienoyl)-sn-glycero-3-phosphocholine	5.8335	520.339	232.052	Lipids	Lysophospholipids	1	1	1	1	1	1	1	1	1	1
11757087	1-(5Z,8Z,11Z,14Z,17Z-eicosapentaenoyl)-sn-glycero-3-phosphocholine	2.11468	542.324	236.199	Lipids	Lysophospholipids		1	1	1	1				1	1
11803170	1-Hexadecyl-2-octadecanoyl-sn-glycero-3-phosphocholine	6.93709	770.601	309.833	Lipids	Phosphatidylcholine		1		1		1			1
11861101	2-(Acetylamino)-2-Deoxy-alpha-L-Glucopyranose	6.40405	244.079		Carbohydrates							1
16081932	1-(9Z-Octadecenoyl)-sn-glycero-3-phosphocholine	5.62218	522.354	239.811	Lipids	Lysophospholipids		1	1	1	1	1	1	1	1	1
16219892	1,2-Didecanoyl-sn-glycero-3-phosphocholine	6.38273	566.381		Lipids	Phosphatidylcholine							1
16759365	1-hexadecyl-2-(8Z,11Z,14Z-eicosatrienoyl)-sn-glycero-3-phosphocholine	3.28048	792.587	309.405	Lipids	Phosphatidylcholine			1	1			1	1	1	1
16759366	1-hexadecyl-2-[(4Z,7Z,10Z,13Z,16Z,19Z)-docosahexaenoyl]-sn-glycero-3-phosphocholine	3.16813	792.589		Lipids	Phosphatidylcholine						1	1	1	1	1
24778686	1-Hexadecanoyl-2-octadecanoyl-sn-glycero-3-phosphocholine	4.87156	784.582	302.657	Lipids	Phosphatidylcholine	1	1	1	1		1	1	1	1	1
24778723	PC(16:0/20:5(5Z,8Z,11Z,14Z,17Z))	3.17885	780.554	294.371	Lipids	Phosphatidylcholine		1	1	1
24778768	1-palmitoleoyl-2-linoleoyl-sn-glycero-3-phosphocholine	4.85551	756.553	291.247	Lipids	Phosphatidylcholine		1	1	1	1	1	1	1	1	1
24778771	PC(16:1(9Z)/20:4(5Z,8Z,11Z,14Z))	4.6931	780.554	294.75	Lipids	Phosphatidylcholine		1	1	1	1			1		1
24778773	1-(9Z-hexadecenoyl)-2-(4Z,7Z,10Z,13Z,16Z,19Z-docosahexaenoyl)-sn-glycero-3-phosphocholine	4.82368	804.554	298.467	Lipids	Phosphatidylcholine		1	1	1		1	1	1	1	1
24778825	1-Stearoyl-2-oleoyl-sn-glycero-3-phosphocholine	4.70657	810.599	306.191	Lipids	Phosphatidylcholine	1	1		1	1		1	1	1	1
24778859	1-octadecanoyl-2-(8Z,10Z,12Z,14Z-eicosatetraenoyl)-sn-glycero-3-phosphocholine	1.26686	810.6	306.297	Lipids	Phosphatidylcholine	1	1	1	1	1	1	1	1	1	1
24778860	1-octadecanoyl-2-(5Z,8Z,11Z,14Z,17Z-eicosapentaenoyl)-sn-glycero-3-phosphocholine	3.46902	808.584	301.632	Lipids	Phosphatidylcholine		1	1	1	1	1	1	1	1	1
24778868	1-octadecanoyl-2-(7Z,10Z,13Z,16Z-docosatetraenoyl)-sn-glycero-3-phosphocholine	3.32571	821.605		Lipids	Phosphatidylcholine						1	1	1	1	1
24778871	1-octadecanoyl-2-(4Z,7Z,10Z,13Z,16Z-docosapentaenoyl)-sn-glycero-3- phosphocholine	1.09073	818.607		Lipids	Phosphatidylcholine						1	1	1	1	1
24778876	1-Octadecanoyl-2-(4Z,7Z,10Z,13Z,16Z,19Z-docosahexaenoyl)-sn-glycero-3-phosphocholine	4.72551	834.598	309.785	Lipids	Phosphatidylcholine				1	1	1	1	1	1	1
24778939	1-(9Z-Octadecenoyl)-2-(9Z,12Z-octadecadienoyl)-sn-glycero-3-phosphocholine	1.36096	784.583	299.798	Lipids	Phosphatidylcholine	1	1	1	1	1	1	1	1	1	1
24778948	1-oleoyl-2-arachidonoyl-sn-glycero-3-phosphocholine	1.11937	808.584	304.495	Lipids	Phosphatidylcholine			1	1	1	1	1		1
24778955	PC(18:1(9Z)/22:6(4Z,7Z,10Z,13Z,16Z,19Z))	4.72892	832.582	307.121	Lipids	Phosphatidylcholine		1	1	1		1	1	1	1	1
24778983	1-(9Z,12Z-octadecadienoyl)-2-(4Z,7Z,10Z,13Z,16Z,19Z-docosahexaenoyl)-sn-glycero-3-phosphocholine	4.72847	830.57	306.388	Lipids	Phosphatidylcholine			1						1
24779266	1-Hexadecyl-2-(9Z-octadecenoyl)-sn-glycero-3-phosphocholine	7.02567	768.588	296.109	Lipids	Phosphatidylcholine				1					1	1
24779335	1-Octadecyl-2-(5Z,8Z,11Z,14Z,17Z-eicosapentaenoyl)-sn-glycero-3-phosphocholine	4.69993	794.605	309.367	Lipids	Phosphatidylcholine				1				1	1	1
24779341	1-octadecyl-2-(4Z,7Z,10Z,13Z,16Z,19Z-docosahexaenoyl)-sn-glycero-3-phosphocholine	4.81587	842.604		Lipids	Phosphatidylcholine									1
24779384	1-[(1Z)-Hexadecenyl]-2-[(9Z)-octadecenoyl]-sn-glycero-3-phosphocholine	2.407	766.573		Lipids	Phosphatidylcholine							1	1	1	1
24779388	1-(1Z-hexadecenyl)-2-(5Z,8Z,11Z,14Z-eicosatetraenoyl)-sn-glycero-3-phosphocholine	4.74199	766.574	299.566	Lipids	Phosphatidylcholine			1		1	1	1		1	1
24779461	1-(9Z-Hexadecenoyl)-sn-glycero-3-phosphocholine	0.969453	494.324	229.834	Lipids	Lysophospholipids	1	1	1	1	1	1	1	1	1	1
24779473	1-Eicosanoyl-sn-glycero-3-phosphocholine	5.84291	552.402		Lipids	Lysophospholipids							1		1	1
24779476	1-(5Z,8Z,11Z,14Z-Eicosatetraenoyl)-sn-glycero-3-phosphocholine	5.48443	544.339	236.131	Lipids	Lysophospholipids		1	1	1	1	1	1	1	1	1
24779527	1-(1Z-Octadecenyl)-sn-glycero-3-phosphocholine	1.00409	508.376		Lipids	Lysophospholipids							1	1	1	1
24779551	1-Octadecanoyl-2-(9Z-octadecenoyl)-sn-glycero-3-phospho-(1'-sn-glycerol)	1.62288	799.544		Lipids	phosphatidylglycerol									1
24779552	1,2-Dioctadecanoyl-sn-glycero-3-phospho-(1'-sn-glycerol)	1.68478	796.606		Lipids	Phosphatidylglycerol										1
24779553	1-Stearoyl-2-arachidonoyl-sn-glycero-3-phospho-(1'-sn-glycerol)	1.58838	799.549		Lipids	Phosphatidylglycerol									1
42607442	1-(10Z-Heptadecenoyl)-sn-glycero-3-phosphocholine	5.85912	508.34	234.436	Lipids	Lysophosphatidylcholine			1	1		1	1	1	1	1
44260123	N-(Dodecanoyl)-sphing-4-enine-1-phosphocholine	1.12443	647.51		Lipids	Sphingolipids							1	1	1	1
44260125	N-(Docosanoyl)-sphing-4-enine-1-phosphocholine	5.5088	809.652	311.397	Lipids	Sphingolipids		1					1
44260126	N-(15Z-tetracosenoyl)-sphing-4-enine-1-phosphocholine	6.88174	813.683		Lipids	Sphingolipids							1		1
44260132	N-(Docosanoyl)-sphinganine-1-phosphocholine	7.01627	811.667		Lipids	Sphingolipids									1
46891690	2-Azaniumylethyl (2R)-2-hydroxy-3-(stearoyloxy)propyl phosphate	5.99327	499.35		Lipids	Lysophospholipids						1			1	1
46891781	2-Arachidonoyl-1-stearoyl-sn-glycero-3-phosphoethanolamine	1.91167	750.544		Lipids	Phosphatidylethanolamine									1
52923754	1-hexadecyl-2-(11Z,14Z-eicosadienoyl)-glycero-3-phosphocholine	4.77989	794.604		Lipids	Phosphatidylcholine								1		1
52923782	1-Octadecyl-2-(9Z-octadecenoyl)-glycero-3-phosphocholine	5.09882	796.619	313.967	Lipids	Phosphatidylcholine			1						1
52923798	1-octadecyl-2-(8Z,11Z,14Z-eicosatrienoyl)-glycero-3-phosphocholine	4.67417	820.615	311.192	Lipids	Phosphatidylcholine		1					1
52924051	1-(11Z-eicosenoyl)-glycero-3-phosphocholine	0.9715	550.387		Lipids	Lysophospholipids						1	1	1	1	1
52924053	Lysophosphatidylcholine(20:2)	5.74927	570.354	238.645	Lipids	Lysophospholipids		1	1	1	1		1	1	1
52924055	1-[(8Z,11Z,14Z)-Icosatrienoyl]-sn-glycero-3-phosphocholine	2.04576	568.338	242.008	Lipids	Lysophospholipids	1	1		1	1	1	1		1	1
52925131	1-Eicosanoyl-glycero-3-phosphoethanolamine	5.9158	510.355		Lipids	Lysophospholipids						1
52925994	Phosphatidylserine(18:0/20:3)	0.849442	796.546		Lipids	Phosphatidylserine							1	1
52926067	1-Octadecanoyl-2-(11Z,14Z-eicosadienoyl)-glycero-3-phosphoserine	1.63667	799.548		Lipids	Phosphatidylserine										1
52926068	1-Octadecanoyl-2-(11Z-eicosenoyl)-glycero-3-phosphoserine	4.624	818.593	313.55	Lipids	Phosphatidylserine		1
52927149	1-Octadecanoyl-2-(5Z,8Z,11Z,14Z,17Z-eicosapentaenoyl)-glycero-3-phospho-(1'-sn-glycerol)	4.16702	797.531		Lipids	Phosphatidylglycerol										1
52927150	1-octadecanoyl-2-(8Z,11Z,14Z-eicosatrienoyl)-glycero-3-phospho-(1'-sn-glycerol)	1.3754	823.548		Lipids	Phosphatidylglycerol										1
52931203	N-(13Z-Docosenoyl)-sphing-4-enine-1-phosphocholine	7.02213	785.653	307.229	Lipids	Sphingolipids		1
53477676	11-Deoxycortisol	0.536283	347.221		Steroids										1
53478687	1-(9Z-hexadecenoyl)-2-(7Z,10Z,13Z,16Z,19Z-docosapentaenoyl)-sn-glycero-3-phosphocholine	0.961458	806.569	300.521	Lipids	Phosphatidylcholine		1	1	1	1	1	1	1	1	1
53479033	1-(5Z,8Z,11Z,14Z-eicosatetraenoyl)-2-(11Z-octadecenoyl)-sn-glycero-3-phosphocholine	4.32554	808.585	299.916	Lipids	Phosphatidylcholine	1	1	1	1	1
53481729	1-(9Z-octadecenyl)-2-(11Z-eicosenoyl)-sn-glycero-3-phosphocholine	1.61235	822.635		Lipids	Phosphatidylcholine							1		1
58177709	1-(9Z-octadecenoyl)-sn-glycero-3-phosphoethanolamine	2.35253	502.289	222.253	Lipids	Lysophospholipids	1									1
86289532	2-Azaniumylethyl [(2R)-2-[(5Z,8Z,11Z,14Z)-icosa-5,8,11,14-tetraenoyl]oxy-3-[(Z)-octadec-1-enoxy]propyl] phosphate	4.045	752.557		Lipids	Phosphatidylglycerol						1

## Sheet: Metabolites IM-AIF Fixed 14
PubChem ID	PubChem Name	Chemical Class	Subchemical Class	IM-AIF Fixed 14eV	Adducts	m/z	Rt (min)	CCS (Å2)	Overall Score	Fragmentation Score	Mass Error (ppm)	Isotope Similarity	Retention Time Error (min)	dCCS (Å2)
1	Acetylcarnitine	Carnitines		1	M+H	204.123	8.14658	142.358	47.2	22.9	-1.2509	96.9374		2.6751
487	Methylmalonic acid	Organic Acids		1	M+H	119.034	3.48163	127.933	50.5	0	2.73475	94.832		0.332642
725	Deoxycarnitine	Carnitines		1	M+H	146.118	9.93941	131.805	66.7	98.5	0.115183	98.0546		0.903228
892	Inositol	Carbohydrates		1	M+Na	203.052	7.26012	146.492	42.9	0	-1.83123	93.9111		1.99246
5570	Trigonelline	Amines/bases		1	M+H	138.055	7.48438	124.977	41.4	0	-1.15643	93.5674		2.91349
6115	Aniline	Amines/bases		1	M+H	94.0649	4.73599	120.332	41.5	0	-2.09461	96.8013		3.08608
6274	Histidine	Amino Acids		1	M+H	156.077	11.7772	130.92	40.7	0	1.97942	92.2165		3.31548
6322	Arginine	Amino Acids		1	M+H	175.119	12.7779	136.237	56.5	29.3	0.512441	97.9273		0.436775
8343	Bis(2-ethylhexyl) phthalate	Not defined		1	M+H, M+Na	391.284	0.701608	211.861	42.4	0	0.200859	91.664		3.42758
10917	L-carnitine	Carnitines		1	M+H, 2M+H, 2M+Na	162.112	9.23557	134.848	57.9	76.1	-2.50604	97.8772		2.4306
28782	Arginine (protonated)	Amino Acids		1	M+H	175.119	12.6362	135.667	55.9	69.4	0.414311	96.349		3.23678
65098	Norvaline	Amino Acids		1	M+H	118.086	7.04992	125.796	42	0	0.165808	98.6204		3.75352
123831	N,N-Dimethylarginine	Amino Acids		1	M+H	203.15	11.8215	143.576	56.1	14.5	-0.193784	97.3441		0.258059
162126	1-O-Hexadecyl-sn-glycero-3-phosphocholine	Lipids	Lysophospholipids	1	M+H	482.358	1.41042	238.057	39.4	1.34	-4.17168	75.4389		-2.86784
168381	Dodecanoylcarnitine	Carnitines		1	M+H	344.279	1.80073	201.135	40.7	0	-2.61625	88.6619		-3.68926
440120	N6,N6,N6-Trimethyl-L-lysine	Amino Acids		1	M+H	189.16	12.631	143.9	58.8	73.4	-0.695403	97.3612		-1.84595
460602	1-Palmitoyl-sn-glycero-3-phosphocholine	Lipids	Lysophospholipids	1	M+Na	518.322	3.5009	240.451	57.1	92.4	-0.25257	93.2741
460604	1-Myristoyl-sn-glycero-3-phosphocholine	Lipids	Lysophospholipids	1	M+H	468.309	0.977075	227.663	59.9	35.6	1.96868	87.4417		0.251529
497299	1-Octadecanoyl-sn-glycero-3-phosphocholine	Lipids	Lysophospholipids	1	M+Na	546.353	5.73702	244.493	50.1	64.2	0.748387	87.1047
5280352	Bilirubin	Not defined		1	M+H	585.27	3.61135	243.018	52.9	15.1	-1.27254	73.0933		-0.281666
5280353	Biliverdin	Not defined		1	M+H	583.254	2.85002	240.967	43.5	3.22	-2.32292	77.62		-1.53576
5287971	1-Hexadecanoyl-2-(9Z,12Z-octadecadienoyl)-sn-glycero-3-phosphocholine	Lipids	Phosphatidylcholine	1	M+H	758.568	2.01578	293.582	43.3	28.3	-1.37008	71.3779		5.30363
5497103	1-Palmitoyl-2-oleoyl-sn-glycero-3-phosphocholine	Lipids	Phosphatidylcholine	1	M+Na	782.567	1.50901	294.751	44.3	37.5	-0.0662218	83.9885
6441487	1-Stearoyl-2-linoleoyl-sn-glycero-3-phosphatidylcholine	Lipids	Phosphatidylcholine	1	M+Na	808.584	3.53936	300.325	40.1	34	1.74076	68.672
9939941	N-Palmitoylsphingomyelin	Lipids	Sphingomyelin	1	M+Na	725.556	5.68928	295.155	48.9	81.8	-0.68671	63.7428
10747814	1-hexadecanoyl-2-(5Z,8Z,11Z,14Z-eicosatetraenoyl)-sn-glycero-3-phosphocholine	Lipids	Phosphatidylcholine	1	M+H	782.568	4.72181	296.298	56.6	14.1	-1.32768	82.0587		-0.157235
11005824	1-(9Z,12Z-Octadecadienoyl)-sn-glycero-3-phosphocholine	Lipids	Lysophospholipids	1	M+Na	542.32	5.8335	232.052	48.3	54.1	-2.85646	90.696
24778686	1-Hexadecanoyl-2-octadecanoyl-sn-glycero-3-phosphocholine	Lipids	Phosphatidylcholine	1	M+Na	784.581	4.87156	302.657	37.9	11.1	-2.17811	80.7885
24778825	1-Stearoyl-2-oleoyl-sn-glycero-3-phosphocholine	Lipids	Phosphatidylcholine	1	M+Na	810.598	4.70657	306.191	41.6	13.1	-0.354625	95.2856
24778859	1-octadecanoyl-2-(8Z,10Z,12Z,14Z-eicosatetraenoyl)-sn-glycero-3-phosphocholine	Lipids	Phosphatidylcholine	1	M+H	810.604	1.26686	306.297	45.2	0	3.50792	88.725		1.75605
24778939	1-(9Z-Octadecenoyl)-2-(9Z,12Z-octadecadienoyl)-sn-glycero-3-phosphocholine	Lipids	Phosphatidylcholine	1	M+Na	806.566	1.36096	299.798	36.7	24.7	-1.25896	60.3204
24779461	1-(9Z-Hexadecenoyl)-sn-glycero-3-phosphocholine	Lipids	Lysophospholipids	1	M+H	494.324	0.969453	229.834	45.8	0	-1.10304	94.3912		1.65899
52924055	1-[(8Z,11Z,14Z)-Icosatrienoyl]-sn-glycero-3-phosphocholine	Lipids	Lysophospholipids	1	M+Na	568.339	2.04576	242.008	41.9	30.3	2.66904	82.3974
53479033	1-(5Z,8Z,11Z,14Z-eicosatetraenoyl)-2-(11Z-octadecenoyl)-sn-glycero-3-phosphocholine	Lipids	Phosphatidylcholine	1	M+H	808.584	4.32554	299.916	53.3	0	-1.50035	75.2006		-0.0879308
58177709	1-(9Z-octadecenoyl)-sn-glycero-3-phosphoethanolamine	Lipids	Lysophospholipids	1	M+Na	502.289	2.35253	222.253	36.4	8.19	-1.9385	76.1243

## Sheet: Metabolites IM-AIF Fixed 28
PubChem ID	PubChem Name	Chemical Class	Subchemical Class	IM-AIF Fixed 28eV	Adducts	m/z	Rt (min)	CCS (Å2)	Overall Score	Fragmentation Score	Mass Error (ppm)	Isotope Similarity	Retention Time Error (min)	dCCS (Å2)
247	Betaine	Not defined		1	2M+Na	257.147	7.2057	128.053	45.3	33.5	-2.73338	96.2069
500	4-Guanidinobutyric acid	Amino Acids		1	M+H	146.092	9.47395	130.109	40.8	0	0.268216	93.1869		4.10559
588	Creatinine	Nucleosides/analogs		1	M+H	114.066	4.22041	122.94	45.2	0	-1.76525	99.6455		-1.25377
725	Deoxycarnitine	Carnitines		1	M+H	146.118	9.93941	131.805	43.2	0	0.0141116	99.0065		2.61283
790	Hypoxanthine	Purine derivatives		1	M+H	137.046	3.69238	125.497	48.6	37.3	-0.903682	96.855		4.59716
800	Indole-3-acetaldehyde	Amines/bases		1	M+H	160.075	7.2486	132.281	41.4	0.341	-1.95318	89.1981		2.18089
5801	2-Aminophenol	Not defined		1	M+H	110.06	0.600983	125.726	40.1	0	2.57048	93.1218		4.22603
6287	Valine	Amino Acids		1	M+Na, 2M+H	235.165	7.14214	125.23	47.8	42.6	-1.38388	97.9322
6305	Tryptophan	Amino Acids		1	M+H-NH3	188.07	7.30714	137.048	49.9	55.3	-1.24432	95.9121
6322	Arginine	Amino Acids		1	M+H-NH3	158.092	12.7779	136.237	44.1	26.4	-0.972131	95.4719
6613	Pantothenic acid	Organic Acids		1	M+Na	242.1	0.776517	151.368	42	0	2.43375	89.1817		1.96827
7405	L-Pyroglutamic acid	Amino Acids		1	M+H	130.05	9.90515	124.964	42.7	0	0.0443748	96.4062		2.44254
9750	Citrulline	Amino Acids		1	M+Na	198.085	10.3191	138.122	51.9	0	-2.09632	98.2215		0.32231
10917	L-carnitine	Carnitines		1	M+H, 2M+H	162.113	9.23557	134.848	58.8	53.6	1.23925	98.7442		0.71863
28782	Arginine (protonated)	Amino Acids		1	M+H	175.119	12.6362	135.667	46.5	9.91	-0.772508	97.1177		1.52679
64969	3-Methylhistidine	Amino Acids		1	M+H	170.092	11.5174	133.195	48.2	13.6	-1.69811	98.5021		1.195
89594	Nicotine	Amines/bases		1	M+H	163.123	2.13571	134.593	54.4	52.7	-1.37701	89.0211		-1.16301
94190	1,2-Distearoyl-sn-glycero-3-phosphocholine	Lipids	Phosphatidylcholine	1	M+Na	812.612	4.77448	306.719	38.3	0.322	-2.92488	94.5714
123831	N,N-Dimethylarginine	Amino Acids		1	M+H, M+Na	203.15	11.8215	143.576	56.3	72.1	-1.22685	97.4244		3.73502
162126	1-O-Hexadecyl-sn-glycero-3-phosphocholine	Lipids	Lysophospholipids	1	M+H	482.359	1.41042	238.057	45.3	12.2	-3.13765	75.4389		1.31155
168381	Dodecanoylcarnitine	Carnitines		1	M+H	344.278	1.80073	201.135	50.8	0	-3.79802	80.1079		0.22889
452110	Colfosceril palmitate	Lipids	Phosphatidylcholine	1	M+Na	756.55	3.90155	287.305	35.3	0.781	-2.0993	78.0037
460602	1-Palmitoyl-sn-glycero-3-phosphocholine	Lipids	Lysophospholipids	1	M+Na	518.322	3.5009	240.451	53.9	85.4	0.778125	85.0454
460604	1-Myristoyl-sn-glycero-3-phosphocholine	Lipids	Lysophospholipids	1	M+H	468.308	0.977075	227.663	62.2	45	-1.03188	88.594		0.251569
497299	1-Octadecanoyl-sn-glycero-3-phosphocholine	Lipids	Lysophospholipids	1	M+H	524.369	5.73702	244.493	43.4	3.96	-3.65551	77.0937		-1.50667
5280352	Bilirubin	Not defined		1	M+H	585.274	3.61135	243.018	58.8	37.2	4.81942	84.7044		-0.281747
5280353	Biliverdin	Not defined		1	M+H	583.253	2.85002	240.967	48.1	22.9	-4.14333	82.8936		-1.53573
5287971	1-Hexadecanoyl-2-(9Z,12Z-octadecadienoyl)-sn-glycero-3-phosphocholine	Lipids	Phosphatidylcholine	1	M+H	758.568	2.01578	293.582	50.6	45.2	-1.85	81.7131		3.03357
5497103	1-Palmitoyl-2-oleoyl-sn-glycero-3-phosphocholine	Lipids	Phosphatidylcholine	1	M+H	760.587	1.50901	294.751	48.4	0.357	2.66259	90.2321		0.994401
6427285	Cholesterol acetate	Steroids		1	M+H	429.373	1.59655	222.257	50	0	0.390231	72.4757		0.257244
6441487	1-Stearoyl-2-linoleoyl-sn-glycero-3-phosphatidylcholine	Lipids	Phosphatidylcholine	1	M+H	786.597	3.53936	300.325	49.3	34.4	-4.42158	78.9701		-1.95853
6443157	1-hexadecyl-2-(9Z,12Z-octadecadienoyl)-sn-glycero-3-phosphocholine	Lipids	Phosphatidylcholine	1	M+Na	766.569	2.16505	300.708	31.3	0.282	-4.64595	61.7772
6443788	1-Palmitoyl-2-palmitoleoyl-sn-glycero-3-phosphocholine	Lipids	Phosphatidylcholine	1	M+H	732.551	4.93714	290.602	43.5	6.93	-3.28897	74.7072		1.77356
6443882	N-(9Z-Octadecenoyl)-sphing-4-enine-1-phosphocholine	Lipids	Sphingolipids	1	M+H	729.589	5.63513	299.926	53.2	49.6	-2.29392	86.0364		2.44806
9939941	N-Palmitoylsphingomyelin	Lipids	Sphingomyelin	1	M+H	703.574	5.68928	295.155	60.4	100	-1.1361	89.4734		7.1457
10415542	1-(4Z,7Z,10Z,13Z,16Z,19Z-Docosahexaenoyl)-sn-glycero-3-phosphocholine	Lipids	Lysophospholipids	1	M+H	568.338	1.00979	237.125	38.3	7.11	-2.34468	87.0749
10485310	1-hexadecyl-2-(5Z,8Z,11Z,14Z,17Z-eicosapentaenoyl)-sn-glycero-3-phosphocholine	Lipids	Phosphatidylcholine	1	M+H	766.578	4.33384	291.617	46.2	0	4.21717	89.5614		-1.38341
10747814	1-hexadecanoyl-2-(5Z,8Z,11Z,14Z-eicosatetraenoyl)-sn-glycero-3-phosphocholine	Lipids	Phosphatidylcholine	1	M+H	782.568	4.72181	296.298	55.7	57.6	-2.1337	87.3704		2.11775
10917802	1-(1Z-Hexadecenyl)-sn-glycero-3-phosphocholine	Lipids	Lysophospholipids	1	M+H	480.345	0.965297	233.113	45.3	16.8	-0.458122	78.8998		2.03818
11005824	1-(9Z,12Z-Octadecadienoyl)-sn-glycero-3-phosphocholine	Lipids	Lysophospholipids	1	M+Na	542.322	5.8335	232.052	47.4	50.1	-0.158508	87.3402
11757087	1-(5Z,8Z,11Z,14Z,17Z-eicosapentaenoyl)-sn-glycero-3-phosphocholine	Lipids	Lysophospholipids	1	M+H	542.326	2.11468	236.199	37.9	7.2	3.50541	86.1788
11803170	1-Hexadecyl-2-octadecanoyl-sn-glycero-3-phosphocholine	Lipids	Phosphatidylcholine	1	M+Na	770.601	6.93709	309.833	35.8	1.16	-3.20189	81.5164
16081932	1-(9Z-Octadecenoyl)-sn-glycero-3-phosphocholine	Lipids	Lysophospholipids	1	M+H, M+Na	522.354	5.62218	239.811	56.1	24.8	-3.61558	92.0159		-0.465647
24778686	1-Hexadecanoyl-2-octadecanoyl-sn-glycero-3-phosphocholine	Lipids	Phosphatidylcholine	1	M+Na	784.585	4.87156	302.657	37.8	4.79	3.28875	87.9822
24778723	PC(16:0/20:5(5Z,8Z,11Z,14Z,17Z))	Lipids	Phosphatidylcholine	1	M+H	780.552	3.17885	294.371	41.4	0.121	-2.51825	78.9226		-2.64812
24778768	1-palmitoleoyl-2-linoleoyl-sn-glycero-3-phosphocholine	Lipids	Phosphatidylcholine	1	M+H	756.55	4.85551	291.247	50.8	1.1	-4.45437	90.1775		0.553637
24778771	PC(16:1(9Z)/20:4(5Z,8Z,11Z,14Z))	Lipids	Phosphatidylcholine	1	M+H	780.551	4.6931	294.75	42.9	1.28	-3.39441	85.8916		-2.64811
24778773	1-(9Z-hexadecenoyl)-2-(4Z,7Z,10Z,13Z,16Z,19Z-docosahexaenoyl)-sn-glycero-3-phosphocholine	Lipids	Phosphatidylcholine	1	M+H	804.55	4.82368	298.467	52.2	0.151	-4.38881	85.1577		-0.293515
24778825	1-Stearoyl-2-oleoyl-sn-glycero-3-phosphocholine	Lipids	Phosphatidylcholine	1	M+Na	810.6	4.70657	306.191	37.7	7.93	2.25564	83.464
24778859	1-octadecanoyl-2-(8Z,10Z,12Z,14Z-eicosatetraenoyl)-sn-glycero-3-phosphocholine	Lipids	Phosphatidylcholine	1	M+H	810.6	1.26686	306.297	47	0.0532	-1.06294	66.5824		-0.544649
24778860	1-octadecanoyl-2-(5Z,8Z,11Z,14Z,17Z-eicosapentaenoyl)-sn-glycero-3-phosphocholine	Lipids	Phosphatidylcholine	1	M+H	808.581	3.46902	301.632	52.8	11.3	-4.73174	64.9408		-0.0878827
24778939	1-(9Z-Octadecenoyl)-2-(9Z,12Z-octadecadienoyl)-sn-glycero-3-phosphocholine	Lipids	Phosphatidylcholine	1	M+H	784.583	1.36096	299.798	53.1	0.133	-2.97248	75.0617		0.0795517
24778955	PC(18:1(9Z)/22:6(4Z,7Z,10Z,13Z,16Z,19Z))	Lipids	Phosphatidylcholine	1	M+H	832.581	4.72892	307.121	44.8	0.104	-4.52411	81.3668		1.35199
24779461	1-(9Z-Hexadecenoyl)-sn-glycero-3-phosphocholine	Lipids	Lysophospholipids	1	M+H	494.324	0.969453	229.834	48.5	16.8	-0.629231	90.1392		1.65898
24779476	1-(5Z,8Z,11Z,14Z-Eicosatetraenoyl)-sn-glycero-3-phosphocholine	Lipids	Lysophospholipids	1	M+H	544.339	5.48443	236.131	41.3	5.2	-2.30185	88.5301		-5.30771
44260125	N-(Docosanoyl)-sphing-4-enine-1-phosphocholine	Lipids	Sphingolipids	1	M+Na	809.652	5.5088	311.397	34.3	0.722	1.06126	72.0976
52923798	1-octadecyl-2-(8Z,11Z,14Z-eicosatrienoyl)-glycero-3-phosphocholine	Lipids	Phosphatidylcholine	1	M+Na	820.615	4.67417	311.192	32.5	0.0615	-4.87727	68.212
52924053	Lysophosphatidylcholine(20:2)	Lipids	Lysophospholipids	1	M+Na	570.353	5.74927	238.645	37.9	2.1	0.0325541	87.577
52924055	1-[(8Z,11Z,14Z)-Icosatrienoyl]-sn-glycero-3-phosphocholine	Lipids	Lysophospholipids	1	M+Na	568.337	2.04576	242.008	40.6	26.1	-1.14303	78.4881
52926068	1-Octadecanoyl-2-(11Z-eicosenoyl)-glycero-3-phosphoserine	Lipids	Phosphatidylserine	1	M+H	818.593	4.624	313.55	34.2	4.35	3.37847	70.7683
52931203	N-(13Z-Docosenoyl)-sphing-4-enine-1-phosphocholine	Lipids	Sphingolipids	1	M+H	785.653	7.02213	307.229	44	6.18	-0.563417	78.4193		2.22873
53478687	1-(9Z-hexadecenoyl)-2-(7Z,10Z,13Z,16Z,19Z-docosapentaenoyl)-sn-glycero-3-phosphocholine	Lipids	Phosphatidylcholine	1	M+H	806.566	0.961458	300.521	41.4	0.203	-3.96212	73.0436		1.94931
53479033	1-(5Z,8Z,11Z,14Z-eicosatetraenoyl)-2-(11Z-octadecenoyl)-sn-glycero-3-phosphocholine	Lipids	Phosphatidylcholine	1	M+H	808.588	4.32554	299.916	39.7	0	3.41221	81.2958		4.49273

## Sheet: Metabolites IM-AIF Fixed 56
PubChem ID	PubChem Name	Chemical Class	Subchemical Class	IM-AIF Fixed 56eV	Adducts	m/z	Rt (min)	CCS (Å2)	Overall Score	Fragmentation Score	Mass Error (ppm)	Isotope Similarity	Retention Time Error (min)	dCCS (Å2)
1	Acetylcarnitine	Carnitines		1	M+H	204.123	8.14658	142.358	47.7	0	0.122639	96.872		-0.800685
588	Creatinine	Nucleosides/analogs		1	M+H	114.066	4.22041	122.94	43.3	0	-0.0407716	97.4509		2.09265
725	Deoxycarnitine	Carnitines		1	M+H	146.118	9.93941	131.805	46.9	0	-0.31091	97.9202		0.903234
790	Hypoxanthine	Purine derivatives		1	M+H	137.046	3.69238	125.497	45.5	0	0.641644	99.4918		1.2391
798	Indole	Not defined		1	M+H	118.065	7.36441	122.985	49.3	15.5	2.17443	91.3535		0.684834
2519	Caffeine	Purine derivatives		1	M+H	195.088	0.905117	136.596	50.8	0	-0.749615	96.7607		-0.403752
5147	Salicylamide	Not defined		1	M+H	138.055	7.65432	120.821	43.8	0	-1.393	93.9761		-1.37909
6115	Aniline	Amines/bases		1	M+H	94.0649	4.73599	120.332	39.8	0	-2.48747	96.5955		8.14677
6128	Androstenedione	Steroids		1	M+H	287.202	6.4422	172.848	42.4	0	4.21515	80.8863		-1.25163
6274	Histidine	Amino Acids		1	M+H	156.077	11.7772	130.92	41.7	0	0.794158	95.8484		3.3155
6287	Valine	Amino Acids		1	M+H	118.086	7.14214	125.23	52	0	0.54118	99.3465		-0.317749
6322	Arginine	Amino Acids		1	M+H	175.119	12.7779	136.237	50.7	0	0.203983	97.8813		0.436779
8343	Bis(2-ethylhexyl) phthalate	Not defined		1	M+H, M+Na	391.284	0.701608	211.861	41.2	0	-1.48973	93.8484		5.4663
9750	Citrulline	Amino Acids		1	M+H-NH3, M+Na	198.085	10.3191	138.122	52.2	0	0.00658641	97.1865		0.3223
10917	L-carnitine	Carnitines		1	M+H	162.112	9.23557	134.848	46.6	0	-1.56036	91.6287		0.718667
64969	3-Methylhistidine	Amino Acids		1	M+H	170.093	11.5174	133.195	45.9	0	0.629135	99.0601		1.19497
91451	17alpha-Hydroxypregnenolone	Steroids		1	M+H	333.242	6.75987	193.742	39.6	0	-1.13884	78.9252		-3.15837
123831	N,N-Dimethylarginine	Amino Acids		1	M+H	203.15	11.8215	143.576	42	0	-0.89148	97.9249		3.73502
162126	1-O-Hexadecyl-sn-glycero-3-phosphocholine	Lipids	Lysophospholipids	1	M+H	482.36	1.41042	238.057	52.3	34.5	-1.2831	85.9721		1.31153
168381	Dodecanoylcarnitine	Carnitines		1	M+H	344.278	1.80073	201.135	38.3	0	-4.24325	80.1079		4.17828
439163	D-Fructofuranose	Carbohydrates		1	M+H	181.07	4.95423	135.812	40	0	-3.66172	92.3456		3.9116
439377	N-Methyl-L-glutamic acid	Amino Acids		1	M+Na	203.052	6.6821	136.113	54.5	0	-2.25735	92.3456		0.112986
440120	N6,N6,N6-Trimethyl-L-lysine	Amino Acids		1	M+H	189.159	12.631	143.9	56.1	0	-2.0311	98.0041		-0.10268
444539	Cinnamic acid	Organic Acids		1	M+H	149.059	7.20157	126.465	42.8	0	-4.28604	90.2927		1.26522
460602	1-Palmitoyl-sn-glycero-3-phosphocholine	Lipids	Lysophospholipids	1	M+H-H2O, M+H	496.34	3.5009	240.451	47.9	32.8	2.65161	95.9622		6.02349
460604	1-Myristoyl-sn-glycero-3-phosphocholine	Lipids	Lysophospholipids	1	M+H	468.307	0.977075	227.663	58.3	33.7	-2.16041	81.8184		0.251584
497299	1-Octadecanoyl-sn-glycero-3-phosphocholine	Lipids	Lysophospholipids	1	M+H, M+Na	524.37	5.73702	244.493	53	35.2	-1.68245	91.9866		-1.50669
5280353	Biliverdin	Not defined		1	M+H	583.253	2.85002	240.967	35.8	0	-3.02531	67.8434		-5.72994
5287971	1-Hexadecanoyl-2-(9Z,12Z-octadecadienoyl)-sn-glycero-3-phosphocholine	Lipids	Phosphatidylcholine	1	M+H	758.57	2.01578	293.582	47.2	0.195	1.066	76.4121		0.770568
5497103	1-Palmitoyl-2-oleoyl-sn-glycero-3-phosphocholine	Lipids	Phosphatidylcholine	1	M+H	760.582	1.50901	294.751	46.5	6.67	-3.88394	75.7526		0.994497
6441487	1-Stearoyl-2-linoleoyl-sn-glycero-3-phosphatidylcholine	Lipids	Phosphatidylcholine	1	M+H	786.604	3.53936	300.325	50.8	6.41	4.42057	73.7347		0.323023
6443139	1-O-Hexadecyl-2-arachidonoyl-sn-glycero-3-phosphocholine	Lipids	Phosphatidylcholine	1	M+H	768.59	4.86917	300.669	41.5	6.36	0.341461	81.0954		4.66886
6443788	1-Palmitoyl-2-palmitoleoyl-sn-glycero-3-phosphocholine	Lipids	Phosphatidylcholine	1	M+H	732.552	4.93714	290.602	53	6.98	-2.48077	89.8775		-0.470518
6443882	N-(9Z-Octadecenoyl)-sphing-4-enine-1-phosphocholine	Lipids	Sphingolipids	1	M+H	729.589	5.63513	299.926	51.9	54	-2.64336	75.2421		2.44806
7020397	(2S)-2-Azaniumyl-3-(1-methylimidazol-4-yl)propanoate	Amino Acids		1	M+H	170.092	12.4012	132.356	40.5	0	-1.91533	96.4571		5.9002
9939941	N-Palmitoylsphingomyelin	Lipids	Sphingomyelin	1	M+H	703.574	5.68928	295.155	64.3	100	-1.26619	92.1477		2.61619
10415542	1-(4Z,7Z,10Z,13Z,16Z,19Z-Docosahexaenoyl)-sn-glycero-3-phosphocholine	Lipids	Lysophospholipids	1	M+H	568.338	1.00979	237.125	43.2	33.7	-2.66286	85.226
10485310	1-hexadecyl-2-(5Z,8Z,11Z,14Z,17Z-eicosapentaenoyl)-sn-glycero-3-phosphocholine	Lipids	Phosphatidylcholine	1	M+H	766.571	4.33384	291.617	44.9	6.49	-4.11766	76.5242		-1.38329
10747814	1-hexadecanoyl-2-(5Z,8Z,11Z,14Z-eicosatetraenoyl)-sn-glycero-3-phosphocholine	Lipids	Phosphatidylcholine	1	M+H	782.569	4.72181	296.298	56	4.12	0.0316706	87.2677		-0.157256
10917802	1-(1Z-Hexadecenyl)-sn-glycero-3-phosphocholine	Lipids	Lysophospholipids	1	M+H	480.344	0.965297	233.113	47.4	34.1	-2.12737	92.1601		6.18833
11005824	1-(9Z,12Z-Octadecadienoyl)-sn-glycero-3-phosphocholine	Lipids	Lysophospholipids	1	M+H-H2O, M+H, M+Na	520.339	5.8335	232.052	44.8	32.3	-0.64639	92.3945
11757087	1-(5Z,8Z,11Z,14Z,17Z-eicosapentaenoyl)-sn-glycero-3-phosphocholine	Lipids	Lysophospholipids	1	M+H	542.324	2.11468	236.199	44.1	33.3	0.394823	87.4668
16081932	1-(9Z-Octadecenoyl)-sn-glycero-3-phosphocholine	Lipids	Lysophospholipids	1	M+H	522.355	5.62218	239.811	57.8	33.7	-1.56771	89.1966		-0.465675
16759365	1-hexadecyl-2-(8Z,11Z,14Z-eicosatrienoyl)-sn-glycero-3-phosphocholine	Lipids	Phosphatidylcholine	1	M+H	770.602	3.28048	309.405	45.1	4.3	-4.50174	60.4512		0.629817
24778686	1-Hexadecanoyl-2-octadecanoyl-sn-glycero-3-phosphocholine	Lipids	Phosphatidylcholine	1	M+Na	784.581	4.87156	302.657	37.1	4.25	-2.61391	84.5859
24778723	PC(16:0/20:5(5Z,8Z,11Z,14Z,17Z))	Lipids	Phosphatidylcholine	1	M+H	780.557	3.17885	294.371	43.9	4.12	3.75421	81.0066		1.88082
24778768	1-palmitoleoyl-2-linoleoyl-sn-glycero-3-phosphocholine	Lipids	Phosphatidylcholine	1	M+H	756.552	4.85551	291.247	42.5	6.57	-1.69971	89.0561		5.07279
24778771	PC(16:1(9Z)/20:4(5Z,8Z,11Z,14Z))	Lipids	Phosphatidylcholine	1	M+H	780.552	4.6931	294.75	50.9	6.28	-1.99231	75.0131		-0.38716
24778773	1-(9Z-hexadecenoyl)-2-(4Z,7Z,10Z,13Z,16Z,19Z-docosahexaenoyl)-sn-glycero-3-phosphocholine	Lipids	Phosphatidylcholine	1	M+H	804.55	4.82368	298.467	43.6	0.0263	-4.15922	84.8317		1.98661
24778859	1-octadecanoyl-2-(8Z,10Z,12Z,14Z-eicosatetraenoyl)-sn-glycero-3-phosphocholine	Lipids	Phosphatidylcholine	1	M+H	810.598	1.26686	306.297	44.2	0	-3.25643	83.347		1.75615
24778860	1-octadecanoyl-2-(5Z,8Z,11Z,14Z,17Z-eicosapentaenoyl)-sn-glycero-3-phosphocholine	Lipids	Phosphatidylcholine	1	M+H	808.584	3.46902	301.632	55	0.0159	-1.62249	83.8444		-0.087929
24778939	1-(9Z-Octadecenoyl)-2-(9Z,12Z-octadecadienoyl)-sn-glycero-3-phosphocholine	Lipids	Phosphatidylcholine	1	M+H	784.583	1.36096	299.798	44.1	6.3	-2.78859	83.4774		2.36141
24778948	1-oleoyl-2-arachidonoyl-sn-glycero-3-phosphocholine	Lipids	Phosphatidylcholine	1	M+H	808.583	1.11937	304.495	41.1	6.14	-1.97611	80.4625		4.49281
24778955	PC(18:1(9Z)/22:6(4Z,7Z,10Z,13Z,16Z,19Z))	Lipids	Phosphatidylcholine	1	M+H	832.583	4.72892	307.121	39.6	2.35	-3.06859	73.8732		3.65792
24778983	1-(9Z,12Z-octadecadienoyl)-2-(4Z,7Z,10Z,13Z,16Z,19Z-docosahexaenoyl)-sn-glycero-3-phosphocholine	Lipids	Phosphatidylcholine	1	M+H	830.571	4.72847	306.388	42.3	5.76	2.14509	81.4829		3.38849
24779388	1-(1Z-hexadecenyl)-2-(5Z,8Z,11Z,14Z-eicosatetraenoyl)-sn-glycero-3-phosphocholine	Lipids	Phosphatidylcholine	1	M+H	766.575	4.74199	299.566	42.2	6.43	1.01264	88.2338		5.70808
24779461	1-(9Z-Hexadecenoyl)-sn-glycero-3-phosphocholine	Lipids	Lysophospholipids	1	M+H	494.324	0.969453	229.834	52.7	2.79	-0.80477	91.9265		-0.402486
24779476	1-(5Z,8Z,11Z,14Z-Eicosatetraenoyl)-sn-glycero-3-phosphocholine	Lipids	Lysophospholipids	1	M+H	544.34	5.48443	236.131	47.5	34.3	-0.142952	94.1226		-9.46785
42607442	1-(10Z-Heptadecenoyl)-sn-glycero-3-phosphocholine	Lipids	Lysophosphatidylcholine	1	M+H	508.338	5.85912	234.436	41	34.3	-3.35483	74.4779
52923782	1-Octadecyl-2-(9Z-octadecenoyl)-glycero-3-phosphocholine	Lipids	Phosphatidylcholine	1	M+Na	796.617	5.09882	313.967	32.2	4.28	-3.12769	60.4235
52924053	Lysophosphatidylcholine(20:2)	Lipids	Lysophospholipids	1	M+Na	570.355	5.74927	238.645	37.8	10.5	3.33122	82.3473
53478687	1-(9Z-hexadecenoyl)-2-(7Z,10Z,13Z,16Z,19Z-docosapentaenoyl)-sn-glycero-3-phosphocholine	Lipids	Phosphatidylcholine	1	M+H	806.57	0.961458	300.521	43.9	6.07	0.701214	75.7597		1.94924
53479033	1-(5Z,8Z,11Z,14Z-eicosatetraenoyl)-2-(11Z-octadecenoyl)-sn-glycero-3-phosphocholine	Lipids	Phosphatidylcholine	1	M+H	808.584	4.32554	299.916	42.4	0	-1.33912	79.7221		-2.36772

## Sheet: Metabolites IM-AIF Ramp 10-60
PubChem ID	PubChem Name	Chemical Class	Subchemical Class	IM-AIF Ramped 10-60eV	Adducts	m/z	Rt (min)	CCS (Å2)	Overall Score	Fragmentation Score	Mass Error (ppm)	Isotope Similarity	Retention Time Error (min)	dCCS (Å2)
247	Betaine	Not defined		1	M+Na	140.068	7.2057	128.053	59.1	98.1	-0.129223	97.6938
500	4-Guanidinobutyric acid	Amino Acids		1	M+H	146.092	9.47395	130.109	47	0	0.469976	93.1869		0.713243
790	Hypoxanthine	Purine derivatives		1	M+H	137.046	3.69238	125.497	45.3	0	0.819208	98.8659		1.2391
5570	Trigonelline	Amines/bases		1	M+H	138.055	7.48438	124.977	43.5	0	-2.56876	91.9203		1.24019
6115	Aniline	Amines/bases		1	M+H	94.0649	4.73599	120.332	40	0	-2.0415	93.3358		4.76338
6274	Histidine	Amino Acids		1	M+H	156.077	11.7772	130.92	66	46.8	1.00134	96.8697		-0.0749887
6287	Valine	Amino Acids		1	M+H	118.086	7.14214	125.23	42.4	0	0.824744	98.7109		3.05351
6322	Arginine	Amino Acids		1	M+H-NH3	158.093	12.7779	136.237	44.8	29.1	0.879849	95.9795
8343	Bis(2-ethylhexyl) phthalate	Not defined		1	M+H, M+Na	391.284	0.701608	211.861	42.6	0	-0.97945	93.7691		3.42749
8640	1-Naphthylamine	Amines/bases		1	M+H	144.08	7.26334	125.24	53.3	38.6	-4.60617	89.3958		-0.660149
10917	L-carnitine	Carnitines		1	M+H	162.113	9.23557	134.848	41.7	1.99	2.33733	97.7943		4.15135
28782	Arginine (protonated)	Amino Acids		1	M+H	175.119	12.6362	135.667	42.7	3.08	1.7253	97.8785		3.23676
65040	5-Methylcytosine	Nucleosides/analogs		1	M+H	126.066	5.57698	125.399	40.4	0	-4.38472	96.3254		4.09928
65098	Norvaline	Amino Acids		1	M+H	118.086	7.04992	125.796	41.1	0	1.30288	98.4244		5.45299
88064	N-Acetyl-L-alanine	Amino Acids		1	M+Na	154.048	1.79092	127.713	41.6	0	0.786312	93.6707		-2.98741
162126	1-O-Hexadecyl-sn-glycero-3-phosphocholine	Lipids	Lysophospholipids	1	M+H	482.36	1.41042	238.057	51	8.22	-1.90812	93.6112		-0.781904
168381	Dodecanoylcarnitine	Carnitines		1	M+H	344.279	1.80073	201.135	51.3	0	-1.32166	80.1079		0.228857
439227	L-Pipecolic acid	Amino Acids		1	M+H	130.086	12.6617	128.331	40.2	0	-3.39343	92.8663		3.73066
440120	N6,N6,N6-Trimethyl-L-lysine	Amino Acids		1	M+H	189.16	12.631	143.9	51.3	36.9	-0.00300828	93.3648		1.64916
460602	1-Palmitoyl-sn-glycero-3-phosphocholine	Lipids	Lysophospholipids	1	M+Na	518.323	3.5009	240.451	55.5	87.3	1.81336	92.5373
460604	1-Myristoyl-sn-glycero-3-phosphocholine	Lipids	Lysophospholipids	1	M+H	468.309	0.977075	227.663	59.1	27.1	0.792056	90.7767		0.251545
497299	1-Octadecanoyl-sn-glycero-3-phosphocholine	Lipids	Lysophospholipids	1	M+H, M+Na	524.37	5.73702	244.493	45.6	10.5	-1.4385	92.4134		2.73359
5280353	Biliverdin	Not defined		1	M+H	583.253	2.85002	240.967	40.3	5.85	-3.37541	84.7979		-5.72993
5287971	1-Hexadecanoyl-2-(9Z,12Z-octadecadienoyl)-sn-glycero-3-phosphocholine	Lipids	Phosphatidylcholine	1	M+H	758.566	2.01578	293.582	59.3	59.9	-4.94703	81.6578		0.770656
5497103	1-Palmitoyl-2-oleoyl-sn-glycero-3-phosphocholine	Lipids	Phosphatidylcholine	1	M+Na	782.569	1.50901	294.751	44.1	41.4	2.79704	82.4188
6441487	1-Stearoyl-2-linoleoyl-sn-glycero-3-phosphatidylcholine	Lipids	Phosphatidylcholine	1	M+H	786.599	3.53936	300.325	51.5	0.458	-2.28303	80.6883		0.323123
6443139	1-O-Hexadecyl-2-arachidonoyl-sn-glycero-3-phosphocholine	Lipids	Phosphatidylcholine	1	M+H	768.592	4.86917	300.669	41.6	6.5	2.21094	83.6843		4.66884
6443788	1-Palmitoyl-2-palmitoleoyl-sn-glycero-3-phosphocholine	Lipids	Phosphatidylcholine	1	M+H	732.553	4.93714	290.602	36.9	7.09	-0.83013	62.9957		6.28303
6443882	N-(9Z-Octadecenoyl)-sphing-4-enine-1-phosphocholine	Lipids	Sphingolipids	1	M+H	729.587	5.63513	299.926	49.9	33	-4.20495	84.6696		-2.1188
10415542	1-(4Z,7Z,10Z,13Z,16Z,19Z-Docosahexaenoyl)-sn-glycero-3-phosphocholine	Lipids	Lysophospholipids	1	M+H	568.339	1.00979	237.125	39.4	8.24	-1.09476	89.8615
10747814	1-hexadecanoyl-2-(5Z,8Z,11Z,14Z-eicosatetraenoyl)-sn-glycero-3-phosphocholine	Lipids	Phosphatidylcholine	1	M+H	782.567	4.72181	296.298	58.4	25.5	-3.2532	81.8192		-0.157207
11005824	1-(9Z,12Z-Octadecadienoyl)-sn-glycero-3-phosphocholine	Lipids	Lysophospholipids	1	M+Na	542.322	5.8335	232.052	50.1	56.9	-0.368794	94.1155
11757087	1-(5Z,8Z,11Z,14Z,17Z-eicosapentaenoyl)-sn-glycero-3-phosphocholine	Lipids	Lysophospholipids	1	M+H	542.325	2.11468	236.199	38.4	2.86	2.16513	91.5461
11803170	1-Hexadecyl-2-octadecanoyl-sn-glycero-3-phosphocholine	Lipids	Phosphatidylcholine	1	M+H-NH3	731.598	6.93709	309.833	33.5	0.639	4.79852	72.4111
16081932	1-(9Z-Octadecenoyl)-sn-glycero-3-phosphocholine	Lipids	Lysophospholipids	1	M+H	522.355	5.62218	239.811	51.2	0.41	-1.5639	89.6764		-0.465675
16759365	1-hexadecyl-2-(8Z,11Z,14Z-eicosatrienoyl)-sn-glycero-3-phosphocholine	Lipids	Phosphatidylcholine	1	M+Na	792.585	3.28048	309.405	33.7	0.585	-3.39491	71.6731
24778686	1-Hexadecanoyl-2-octadecanoyl-sn-glycero-3-phosphocholine	Lipids	Phosphatidylcholine	1	M+Na	784.581	4.87156	302.657	36.1	0.441	-2.44816	83.2206
24778723	PC(16:0/20:5(5Z,8Z,11Z,14Z,17Z))	Lipids	Phosphatidylcholine	1	M+H	780.555	3.17885	294.371	39.6	0.498	1.52802	60.3481		1.88085
24778768	1-palmitoleoyl-2-linoleoyl-sn-glycero-3-phosphocholine	Lipids	Phosphatidylcholine	1	M+H	756.554	4.85551	291.247	48.3	2.83	0.920408	71.5694		0.553558
24778771	PC(16:1(9Z)/20:4(5Z,8Z,11Z,14Z))	Lipids	Phosphatidylcholine	1	M+H	780.557	4.6931	294.75	39	0.734	4.34424	60.3481		1.88081
24778773	1-(9Z-hexadecenoyl)-2-(4Z,7Z,10Z,13Z,16Z,19Z-docosahexaenoyl)-sn-glycero-3-phosphocholine	Lipids	Phosphatidylcholine	1	M+H	804.552	4.82368	298.467	51.3	0.64	-2.42409	78.0451		-0.293544
24778825	1-Stearoyl-2-oleoyl-sn-glycero-3-phosphocholine	Lipids	Phosphatidylcholine	1	M+Na	810.6	4.70657	306.191	38.2	19.9	2.51189	74.1529
24778859	1-octadecanoyl-2-(8Z,10Z,12Z,14Z-eicosatetraenoyl)-sn-glycero-3-phosphocholine	Lipids	Phosphatidylcholine	1	M+H	810.599	1.26686	306.297	48.9	0.574	-2.67625	77.3465		-0.544624
24778860	1-octadecanoyl-2-(5Z,8Z,11Z,14Z,17Z-eicosapentaenoyl)-sn-glycero-3-phosphocholine	Lipids	Phosphatidylcholine	1	M+H	808.586	3.46902	301.632	36.1	0.476	1.24669	66.0949		6.7937
24778876	1-Octadecanoyl-2-(4Z,7Z,10Z,13Z,16Z,19Z-docosahexaenoyl)-sn-glycero-3-phosphocholine	Lipids	Phosphatidylcholine	1	M+H	834.598	4.72551	309.785	45	0.454	-2.73113	84.8849		-1.68455
24778939	1-(9Z-Octadecenoyl)-2-(9Z,12Z-octadecadienoyl)-sn-glycero-3-phosphocholine	Lipids	Phosphatidylcholine	1	M+H	784.583	1.36096	299.798	44.4	2.64	-2.95804	86.9952		-2.19524
24778948	1-oleoyl-2-arachidonoyl-sn-glycero-3-phosphocholine	Lipids	Phosphatidylcholine	1	M+H	808.585	1.11937	304.495	39.2	0.505	-0.533783	80.8716		6.79373
24778955	PC(18:1(9Z)/22:6(4Z,7Z,10Z,13Z,16Z,19Z))	Lipids	Phosphatidylcholine	1	M+H	832.581	4.72892	307.121	43.8	0.336	-4.63659	76.1183		1.35199
24779266	1-Hexadecyl-2-(9Z-octadecenoyl)-sn-glycero-3-phosphocholine	Lipids	Phosphatidylcholine	1	M+Na	768.586	7.02567	296.109	36	1.86	-2.11842	80.7233
24779335	1-Octadecyl-2-(5Z,8Z,11Z,14Z,17Z-eicosapentaenoyl)-sn-glycero-3-phosphocholine	Lipids	Phosphatidylcholine	1	M+H	794.604	4.69993	309.367	37.1	0.813	-1.71035	74.0422		8.36654
24779461	1-(9Z-Hexadecenoyl)-sn-glycero-3-phosphocholine	Lipids	Lysophospholipids	1	M+H	494.323	0.969453	229.834	55.1	18.4	-2.73489	90.508		-0.402461
24779476	1-(5Z,8Z,11Z,14Z-Eicosatetraenoyl)-sn-glycero-3-phosphocholine	Lipids	Lysophospholipids	1	M+H	544.339	5.48443	236.131	42	8.04	-1.0007	91.2377		-7.39151
42607442	1-(10Z-Heptadecenoyl)-sn-glycero-3-phosphocholine	Lipids	Lysophosphatidylcholine	1	M+H	508.34	5.85912	234.436	35.7	3.86	-0.054291	74.4779
52924053	Lysophosphatidylcholine(20:2)	Lipids	Lysophospholipids	1	M+Na	570.354	5.74927	238.645	38.2	2.46	1.83814	90.8786
52924055	1-[(8Z,11Z,14Z)-Icosatrienoyl]-sn-glycero-3-phosphocholine	Lipids	Lysophospholipids	1	M+Na	568.338	2.04576	242.008	42.3	18.6	0.964732	94.0865
53478687	1-(9Z-hexadecenoyl)-2-(7Z,10Z,13Z,16Z,19Z-docosapentaenoyl)-sn-glycero-3-phosphocholine	Lipids	Phosphatidylcholine	1	M+H	806.569	0.961458	300.521	41.9	0.624	0.00778837	86.735		4.23626
53479033	1-(5Z,8Z,11Z,14Z-eicosatetraenoyl)-2-(11Z-octadecenoyl)-sn-glycero-3-phosphocholine	Lipids	Phosphatidylcholine	1	M+H	808.586	4.32554	299.916	52.3	0	1.07986	69.5941		-0.0879692

## Sheet: Metabolites IM-AIF Ramp 30-60
PubChem ID	PubChem Name	Chemical Class	Subchemical Class	IM-AIF Ramped 10-60eV	Adducts	m/z	Rt (min)	CCS (Å2)	Overall Score	Fragmentation Score	Mass Error (ppm)	Isotope Similarity	Retention Time Error (min)	dCCS (Å2)
1	Acetylcarnitine	Carnitines		1	M+H	204.123	8.14658	142.358	47.3	0	-0.972929	95.6438		-0.800672
247	Betaine	Not defined		1	M+H	118.086	7.2057	128.053	40.6	0	-3.67689	97.8567		4.75307
588	Creatinine	Nucleosides/analogs		1	M+H	114.066	4.22041	122.94	41.7	0	0.452579	97.6412		3.77984
725	Deoxycarnitine	Carnitines		1	M+H	146.118	9.93941	131.805	46	0	1.5295	91.8363		-0.797428
790	Hypoxanthine	Purine derivatives		1	M+H	137.046	3.69238	125.497	42.1	0	0.600232	96.3799		2.91357
6274	Histidine	Amino Acids		1	M+H	156.076	11.7772	130.92	55.4	0	-2.47979	92.2165		-0.0749436
6287	Valine	Amino Acids		1	M+H	118.086	7.14214	125.23	41.8	0	-0.607716	95.3942		3.05353
6322	Arginine	Amino Acids		1	M+H	175.118	12.7779	136.237	48.8	0	-3.28444	91.8304		0.436823
7405	L-Pyroglutamic acid	Amino Acids		1	M+H	130.049	9.90515	124.964	44.8	0	-4.74628	93.6921		-0.914128
8343	Bis(2-ethylhexyl) phthalate	Not defined		1	M+H, M+Na	391.283	0.701608	211.861	40.7	0	-2.49276	92.2722		5.46629
9750	Citrulline	Amino Acids		1	M+Na	198.085	10.3191	138.122	52.4	0	-0.47204	98.8797		0.322292
10917	L-carnitine	Carnitines		1	M+H	162.113	9.23557	134.848	57.5	48.2	1.14758	97.7863		0.718631
13067	Ethyl 3-indoleacetate	Amines/bases		1	M+Na	226.084	9.70895	145.168	40	0	-1.26127	91.7106		-5.73246
64969	3-Methylhistidine	Amino Acids		1	M+H	170.092	11.5174	133.195	45.2	0	-0.242999	95.3837		1.19498
65098	Norvaline	Amino Acids		1	M+H	118.086	7.04992	125.796	50.6	0	2.04975	98.7389		0.382229
89594	Nicotine	Amines/bases		1	M+H	163.123	2.13571	134.593	47.4	0	-1.91716	89.0211		0.548067
162126	1-O-Hexadecyl-sn-glycero-3-phosphocholine	Lipids	Lysophospholipids	1	M+H	482.361	1.41042	238.057	49.2	19.6	0.774468	84.5918		1.3115
168381	Dodecanoylcarnitine	Carnitines		1	M+H	344.281	1.80073	201.135	50.6	0	4.7476	80.1079		0.228778
169148	N,N'-Dimethylarginine	Amino Acids		1	M+H	203.15	12.7766	142.992	44.9	0	-1.87001	89.848		0.992262
439377	N-Methyl-L-glutamic acid	Amino Acids		1	M+Na	203.053	6.6821	136.113	55	0	-0.406294	92.3456		0.112966
460602	1-Palmitoyl-sn-glycero-3-phosphocholine	Lipids	Lysophospholipids	1	M+Na	518.323	3.5009	240.451	50.6	65.5	2.61661	90.4569
460604	1-Myristoyl-sn-glycero-3-phosphocholine	Lipids	Lysophospholipids	1	M+H	468.309	0.977075	227.663	50	35.1	1.73817	88.4853		2.30989
497299	1-Octadecanoyl-sn-glycero-3-phosphocholine	Lipids	Lysophospholipids	1	M+H	524.371	5.73702	244.493	52.8	28.7	-0.388988	95.7727		-1.50671
5287971	1-Hexadecanoyl-2-(9Z,12Z-octadecadienoyl)-sn-glycero-3-phosphocholine	Lipids	Phosphatidylcholine	1	M+H, M+Na	758.57	2.01578	293.582	43.3	3.22	0.293587	85.6394		3.03354
5497103	1-Palmitoyl-2-oleoyl-sn-glycero-3-phosphocholine	Lipids	Phosphatidylcholine	1	M+H	760.587	1.50901	294.751	42.7	0.676	2.13649	88.4952		3.26428
6441487	1-Stearoyl-2-linoleoyl-sn-glycero-3-phosphatidylcholine	Lipids	Phosphatidylcholine	1	M+H	786.601	3.53936	300.325	44.8	0.762	0.155552	91.5718		2.61184
6443788	1-Palmitoyl-2-palmitoleoyl-sn-glycero-3-phosphocholine	Lipids	Phosphatidylcholine	1	M+H	732.553	4.93714	290.602	41.1	6.87	-0.574426	89.4545		10.821
7020397	(2S)-2-Azaniumyl-3-(1-methylimidazol-4-yl)propanoate	Amino Acids		1	M+H	170.092	12.4012	132.356	46	0	-0.312628	91.215		0.811077
9939941	N-Palmitoylsphingomyelin	Lipids	Sphingomyelin	1	M+H	703.574	5.68928	295.155	60.2	100	-1.16669	93.4704		11.7036
10415542	1-(4Z,7Z,10Z,13Z,16Z,19Z-Docosahexaenoyl)-sn-glycero-3-phosphocholine	Lipids	Lysophospholipids	1	M+H	568.34	1.00979	237.125	38.5	16.3	0.80735	77.2394
10747814	1-hexadecanoyl-2-(5Z,8Z,11Z,14Z-eicosatetraenoyl)-sn-glycero-3-phosphocholine	Lipids	Phosphatidylcholine	1	M+H	782.568	4.72181	296.298	51.9	4.21	-1.75198	68.8983		-0.157229
10917802	1-(1Z-Hexadecenyl)-sn-glycero-3-phosphocholine	Lipids	Lysophospholipids	1	M+Na	502.327	0.965297	233.113	37.4	11.9	0.511992	75.4562
11005824	1-(9Z,12Z-Octadecadienoyl)-sn-glycero-3-phosphocholine	Lipids	Lysophospholipids	1	M+H	520.34	5.8335	232.052	42.2	17.6	-0.33441	94.0554
11757087	1-(5Z,8Z,11Z,14Z,17Z-eicosapentaenoyl)-sn-glycero-3-phosphocholine	Lipids	Lysophospholipids	1	M+H	542.323	2.11468	236.199	42.7	27	-2.76715	89.853
16081932	1-(9Z-Octadecenoyl)-sn-glycero-3-phosphocholine	Lipids	Lysophospholipids	1	M+H	522.355	5.62218	239.811	57.7	71.5	-1.66847	91.3242		-2.56014
24778768	1-palmitoleoyl-2-linoleoyl-sn-glycero-3-phosphocholine	Lipids	Phosphatidylcholine	1	M+H	756.552	4.85551	291.247	42.4	6.69	-2.69439	78.868		2.80965
24778771	PC(16:1(9Z)/20:4(5Z,8Z,11Z,14Z))	Lipids	Phosphatidylcholine	1	M+H	780.553	4.6931	294.75	42.7	6.2	-0.44237	85.6278		4.15603
24778825	1-Stearoyl-2-oleoyl-sn-glycero-3-phosphocholine	Lipids	Phosphatidylcholine	1	M+Na	810.602	4.70657	306.191	37.8	12.1	4.97665	82.8701
24778859	1-octadecanoyl-2-(8Z,10Z,12Z,14Z-eicosatetraenoyl)-sn-glycero-3-phosphocholine	Lipids	Phosphatidylcholine	1	M+H	810.603	1.26686	306.297	41	0	2.2305	84.2112		4.06386
24778860	1-octadecanoyl-2-(5Z,8Z,11Z,14Z,17Z-eicosapentaenoyl)-sn-glycero-3-phosphocholine	Lipids	Phosphatidylcholine	1	M+H	808.586	3.46902	301.632	55.6	1.05	1.13602	85.0361		-0.08797
24778876	1-Octadecanoyl-2-(4Z,7Z,10Z,13Z,16Z,19Z-docosahexaenoyl)-sn-glycero-3-phosphocholine	Lipids	Phosphatidylcholine	1	M+H	834.598	4.72551	309.785	40.2	1.4	-2.88674	83.9388		5.25388
24778939	1-(9Z-Octadecenoyl)-2-(9Z,12Z-octadecadienoyl)-sn-glycero-3-phosphocholine	Lipids	Phosphatidylcholine	1	M+H	784.585	1.36096	299.798	47.3	49.1	-0.667814	73.4952		6.94629
24778948	1-oleoyl-2-arachidonoyl-sn-glycero-3-phosphocholine	Lipids	Phosphatidylcholine	1	M+H	808.584	1.11937	304.495	44.3	1.92	-1.74734	85.7169		2.19892
24779388	1-(1Z-hexadecenyl)-2-(5Z,8Z,11Z,14Z-eicosatetraenoyl)-sn-glycero-3-phosphocholine	Lipids	Phosphatidylcholine	1	M+H	766.573	4.74199	299.566	39.4	6.4	-1.4006	66.1762		3.42463
24779461	1-(9Z-Hexadecenoyl)-sn-glycero-3-phosphocholine	Lipids	Lysophospholipids	1	M+H	494.324	0.969453	229.834	52.4	34.6	-0.208175	91.7485		1.65897
24779476	1-(5Z,8Z,11Z,14Z-Eicosatetraenoyl)-sn-glycero-3-phosphocholine	Lipids	Lysophospholipids	1	M+H	544.34	5.48443	236.131	48.6	34.7	-0.360244	92.9088		-5.30773
52924053	Lysophosphatidylcholine(20:2)	Lipids	Lysophospholipids	1	M+Na	570.355	5.74927	238.645	38.2	5.31	3.64386	90.1294
52924055	1-[(8Z,11Z,14Z)-Icosatrienoyl]-sn-glycero-3-phosphocholine	Lipids	Lysophospholipids	1	M+H	546.355	2.04576	242.008	39.9	13.1	-0.427379	75.8489		-8.16729
53478687	1-(9Z-hexadecenoyl)-2-(7Z,10Z,13Z,16Z,19Z-docosapentaenoyl)-sn-glycero-3-phosphocholine	Lipids	Phosphatidylcholine	1	M+H	806.57	0.961458	300.521	46.3	5.94	0.461823	87.5689		1.94924
53479033	1-(5Z,8Z,11Z,14Z-eicosatetraenoyl)-2-(11Z-octadecenoyl)-sn-glycero-3-phosphocholine	Lipids	Phosphatidylcholine	1	M+H	808.585	4.32554	299.916	41.2	0	-0.0147446	71.7073		-2.36774

## Sheet: Metabolites AIF Fixed 14
PubChem ID	PubChem Name	Chemical Class	Subchemical Class	AIF Fixed 14eV	Adducts	m/z	Rt (min)	Overall Score	Fragmentation Score	Mass Error (ppm)	Isotope Similarity	Retention Time Error (min)
1	Acetylcarnitine	Carnitines		1	M+H-H2O	186.112	8.14658	48.5	45.9	-1.83691	98.6076
86	3-Hydroxyanthranilic acid	Organic Acids		1	M+H	154.05	1.78454	56.6	89	2.75805	97.1244
247	Betaine	Not defined		1	2M+H	235.165	7.2057	48.4	50.3	-2.32555	94.276
397	Indole-3-acetamide	Amines/bases		1	M+H-H2O	157.076	2.74246	43.7	30.8	-0.78118	88.8656
586	Creatine	Amino Acids		1	M+Na	154.058	9.1653	54.1	76.2	-1.86084	96.442
588	Creatinine	Nucleosides/analogs		1	2M+H	227.125	4.22041	57	91.8	-0.851878	94.5151
790	Hypoxanthine	Purine derivatives		1	M+H-H2O, M+Na	159.028	3.69238	52.2	65.5	0.359663	95.7241
798	Indole	Not defined		1	M+H	118.065	7.36441	42.9	16.4	-0.672015	99.1079
988	D-Pantothenic acid	Organic Acids		1	M+H	220.118	3.7494	40.2	12.5	-0.556933	89.1817
1826	5-Hydroxyindole-3-acetic acid	Organic Acids		1	M+H	192.066	7.31865	42	22.7	1.15109	88.8053
5961	Glutamine	Amino Acids		1	M+H-NH3, M+H, M+Na	130.05	9.77178	59.4	98.4	-0.774327	99.6347
5962	Lysine	Amino Acids		1	M+H-NH3, M+H	130.086	12.5877	41.4	9.89	1.71329	99.251
6088	N-Methyltryptamine	Amines/bases		1	M+H-NH3	158.097	2.26972	42.2	25	1.64361	88.0738
6106	Leucine	Amino Acids		1	M+H	132.102	7.02987	56.1	88.3	0.369497	92.845
6140	Phenylalanine	Amino Acids		1	M+H-NH3	149.06	7.29122	42.3	16.1	-0.567688	96.2274
6274	Histidine	Amino Acids		1	M+H	156.077	11.7772	50.4	54.3	-0.586094	98.5065
6287	Valine	Amino Acids		1	M+Na	140.068	7.14214	57.4	89.9	-1.51629	98.8291
6305	Tryptophan	Amino Acids		1	M+Na	227.079	7.30714	38.8	8.15	-1.3976	87.71
8640	1-Naphthylamine	Amines/bases		1	M+H	144.08	7.26334	39.9	8.42	-3.25967	95.1193
10140	Glycocholic acid	Organic Acids		1	M+H	466.316	6.2525	44.3	28.1	-0.755148	94.4082
10685	Indole-3-ethanol	Not defined		1	M+H-H2O	144.082	0.795522	39.8	15.5	4.80441	89.1777
10917	L-carnitine	Carnitines		1	M+Na	184.094	9.23557	56.7	86.1	-1.9739	99.5983
28782	Arginine (protonated)	Amino Acids		1	M+H-NH3, M+H, M+Na	175.119	12.6362	47.1	36.8	-0.746848	99.7992
64969	3-Methylhistidine	Amino Acids		1	M+H	170.092	11.5174	42	12.3	-0.688862	98.5363
89594	Nicotine	Amines/bases		1	M+H	163.123	2.13571	50	54.1	1.91472	98.4043
123831	N,N-Dimethylarginine	Amino Acids		1	M+H, M+Na	203.15	11.8215	43.8	21.5	-1.72096	99.3293
150923	3-Methyloxindole	Amines/bases		1	M+H-NH3	131.049	7.27754	40.6	14	1.11182	90.157
162126	1-O-Hexadecyl-sn-glycero-3-phosphocholine	Lipids	Lysophospholipids	1	M+H	482.36	1.41042	40.4	4.99	-1.00375	98.379
222528	Deoxycholic acid	Steroids		1	M+H-H2O	375.29	0.90085	40	13.7	2.54664	89.2328
439227	L-Pipecolic acid	Amino Acids		1	M+H	130.086	12.6617	59.6	100	-1.04996	99.1665
440120	N6,N6,N6-Trimethyl-L-lysine	Amino Acids		1	M+H-H2O	171.149	12.631	45	36	0.298246	89.519
452110	Colfosceril palmitate	Lipids	Phosphatidylcholine	1	M+Na	756.552	3.90155	41.2	17.9	0.951211	89.2042
460602	1-Palmitoyl-sn-glycero-3-phosphocholine	Lipids	Lysophospholipids	1	M+Na	518.323	3.5009	48	51.4	2.43863	91.5533
460604	1-Myristoyl-sn-glycero-3-phosphocholine	Lipids	Lysophospholipids	1	M+Na	490.292	0.977075	45.7	36.9	2.63691	94.8328
497299	1-Octadecanoyl-sn-glycero-3-phosphocholine	Lipids	Lysophospholipids	1	M+H-H2O, M+H, M+Na	524.372	5.73702	39.7	3.18	1.9068	97.7831
5280352	Bilirubin	Not defined		1	M+H	585.271	3.61135	42.4	13	-0.199224	99.1261
5280353	Biliverdin	Not defined		1	M+H	583.257	2.85002	33.9	6.58	4.0083	67.8434
5280450	Linoleic acid	Lipids	Fatty Acids	1	M+NH4	298.275	0.826657	43.2	38.7	1.92008	79.5366
5280793	Ergocalciferol	Lipids	Vitamin D derivatives	1	M+H	397.348	0.852744	37.7	0.398	4.94284	93.908
5287971	1-Hexadecanoyl-2-(9Z,12Z-octadecadienoyl)-sn-glycero-3-phosphocholine	Lipids	Phosphatidylcholine	1	M+Na	780.553	2.01578	48.6	56	1.99746	89.4934
5459377	1,2-Dimyristoyl-sn-glycero-3-phosphocholine	Lipids	Phosphatidylcholine	1	M+H-H2O	660.497	4.77672	33.3	2.64	1.68897	65.806
5497103	1-Palmitoyl-2-oleoyl-sn-glycero-3-phosphocholine	Lipids	Phosphatidylcholine	1	M+H-H2O	742.575	1.50901	45.1	36.3	0.925155	90.1547
5771758	1-Hexadecanoyl-2-(9Z-octadecenoyl)-sn-glycero-3-phospho-(1'-myo-inositol)	Lipids	Phosphatidylglycerol	1	M+NH4	854.573	6.08775	40	10.1	-2.59186	92.7182
6441487	1-Stearoyl-2-linoleoyl-sn-glycero-3-phosphatidylcholine	Lipids	Phosphatidylcholine	1	M+Na	808.58	3.53936	39.6	28.8	-2.85759	72.8332
6443157	1-hexadecyl-2-(9Z,12Z-octadecadienoyl)-sn-glycero-3-phosphocholine	Lipids	Phosphatidylcholine	1	M+H	744.59	2.16505	44.6	35.3	-0.239688	88.0293
6443788	1-Palmitoyl-2-palmitoleoyl-sn-glycero-3-phosphocholine	Lipids	Phosphatidylcholine	1	M+Na	754.538	4.93714	38.9	7.69	3.3061	90.6658
6443882	N-(9Z-Octadecenoyl)-sphing-4-enine-1-phosphocholine	Lipids	Sphingolipids	1	M+Na	751.573	5.63513	40.1	18.5	0.725349	82.8647
9939941	N-Palmitoylsphingomyelin	Lipids	Sphingomyelin	1	M+Na	725.556	5.68928	44	30	-1.18231	91.4289
10415542	1-(4Z,7Z,10Z,13Z,16Z,19Z-Docosahexaenoyl)-sn-glycero-3-phosphocholine	Lipids	Lysophospholipids	1	M+H-H2O, M+H	568.342	1.00979	37.9	0.76	3.82175	93.2674
10485310	1-hexadecyl-2-(5Z,8Z,11Z,14Z,17Z-eicosapentaenoyl)-sn-glycero-3-phosphocholine	Lipids	Phosphatidylcholine	1	M+H	766.574	4.33384	38	2.25	-1.09459	89.0255
10747814	1-hexadecanoyl-2-(5Z,8Z,11Z,14Z-eicosatetraenoyl)-sn-glycero-3-phosphocholine	Lipids	Phosphatidylcholine	1	M+H, M+Na	782.571	4.72181	44.7	36.2	1.42597	88.8035
10917802	1-(1Z-Hexadecenyl)-sn-glycero-3-phosphocholine	Lipids	Lysophospholipids	1	M+H	480.344	0.965297	39.1	4.21	-1.5381	93.0327
11005824	1-(9Z,12Z-Octadecadienoyl)-sn-glycero-3-phosphocholine	Lipids	Lysophospholipids	1	M+Na	542.322	5.8335	43.9	28.2	-0.20462	91.4777
11803170	1-Hexadecyl-2-octadecanoyl-sn-glycero-3-phosphocholine	Lipids	Phosphatidylcholine	1	M+Na	770.601	6.93709	32.2	3.45	-3.47013	61.7489
11861101	2-(Acetylamino)-2-Deoxy-alpha-L-Glucopyranose	Carbohydrates		1	M+Na	244.079	6.40405	39.4	10.4	-2.92808	89.9495
16081932	1-(9Z-Octadecenoyl)-sn-glycero-3-phosphocholine	Lipids	Lysophospholipids	1	M+Na	544.338	5.62218	42.6	21.7	0.40374	91.9697
16759366	1-hexadecyl-2-[(4Z,7Z,10Z,13Z,16Z,19Z)-docosahexaenoyl]-sn-glycero-3-phosphocholine	Lipids	Phosphatidylcholine	1	M+H	792.592	3.16813	37.3	1.74	1.74386	87.0758
24778686	1-Hexadecanoyl-2-octadecanoyl-sn-glycero-3-phosphocholine	Lipids	Phosphatidylcholine	1	M+H-H2O	744.588	4.87156	43.4	31.3	-2.41962	88.7348
24778768	1-palmitoleoyl-2-linoleoyl-sn-glycero-3-phosphocholine	Lipids	Phosphatidylcholine	1	M+H	756.555	4.85551	47.7	50.2	1.7685	90.2176
24778773	1-(9Z-hexadecenoyl)-2-(4Z,7Z,10Z,13Z,16Z,19Z-docosahexaenoyl)-sn-glycero-3-phosphocholine	Lipids	Phosphatidylcholine	1	M+H	804.557	4.82368	37.6	5.53	3.47681	86.4444
24778859	1-octadecanoyl-2-(8Z,10Z,12Z,14Z-eicosatetraenoyl)-sn-glycero-3-phosphocholine	Lipids	Phosphatidylcholine	1	M+Na	832.584	1.26686	41.8	21.4	1.20014	89.0024
24778860	1-octadecanoyl-2-(5Z,8Z,11Z,14Z,17Z-eicosapentaenoyl)-sn-glycero-3-phosphocholine	Lipids	Phosphatidylcholine	1	M+H-H2O	790.576	3.46902	37.4	2.44	1.97516	86.8289
24778868	1-octadecanoyl-2-(7Z,10Z,13Z,16Z-docosatetraenoyl)-sn-glycero-3-phosphocholine	Lipids	Phosphatidylcholine	1	M+H-NH3	821.608	3.32571	31.9	4.98	2.7174	57.7469
24778871	1-octadecanoyl-2-(4Z,7Z,10Z,13Z,16Z-docosapentaenoyl)-sn-glycero-3- phosphocholine	Lipids	Phosphatidylcholine	1	M+H-H2O	818.609	1.09073	37.6	5.71	3.59874	86.2875
24778876	1-Octadecanoyl-2-(4Z,7Z,10Z,13Z,16Z,19Z-docosahexaenoyl)-sn-glycero-3-phosphocholine	Lipids	Phosphatidylcholine	1	M+H-H2O	816.593	4.72551	39	16.9	3.18223	81.8852
24778939	1-(9Z-Octadecenoyl)-2-(9Z,12Z-octadecadienoyl)-sn-glycero-3-phosphocholine	Lipids	Phosphatidylcholine	1	M+H-H2O	766.574	1.36096	41	16.3	-0.857847	89.8676
24778948	1-oleoyl-2-arachidonoyl-sn-glycero-3-phosphocholine	Lipids	Phosphatidylcholine	1	M+Na	830.568	1.11937	41.8	24.1	0.72016	85.786
24778955	PC(18:1(9Z)/22:6(4Z,7Z,10Z,13Z,16Z,19Z))	Lipids	Phosphatidylcholine	1	M+Na	854.57	4.72892	37.9	6.01	4.02465	88.3436
24779388	1-(1Z-hexadecenyl)-2-(5Z,8Z,11Z,14Z-eicosatetraenoyl)-sn-glycero-3-phosphocholine	Lipids	Phosphatidylcholine	1	M+H-NH3	749.55	4.74199	37.8	2.06	2.52451	89.6956
24779461	1-(9Z-Hexadecenoyl)-sn-glycero-3-phosphocholine	Lipids	Lysophospholipids	1	M+Na	516.306	0.969453	42.7	24.1	-0.847543	90.6765
24779476	1-(5Z,8Z,11Z,14Z-Eicosatetraenoyl)-sn-glycero-3-phosphocholine	Lipids	Lysophospholipids	1	M+H	544.34	5.48443	38.9	0.851	0.370584	93.8964
42607442	1-(10Z-Heptadecenoyl)-sn-glycero-3-phosphocholine	Lipids	Lysophosphatidylcholine	1	M+H	508.341	5.85912	38.2	0.613	2.75634	93.7849
46891690	2-Azaniumylethyl (2R)-2-hydroxy-3-(stearoyloxy)propyl phosphate	Lipids	Lysophospholipids	1	M+H	482.324	5.99327	52.8	67	0.173732	97.2175
52924051	1-(11Z-eicosenoyl)-glycero-3-phosphocholine	Lipids	Lysophospholipids	1	M+H	550.388	0.9715	36.3	0.463	1.98574	83.2949
52924055	1-[(8Z,11Z,14Z)-Icosatrienoyl]-sn-glycero-3-phosphocholine	Lipids	Lysophospholipids	1	M+H-H2O	528.345	2.04576	36.5	0.145	1.01671	83.6574
52925131	1-Eicosanoyl-glycero-3-phosphoethanolamine	Lipids	Lysophospholipids	1	M+H	510.355	5.9158	43.7	22.4	-1.23679	97.602
53478687	1-(9Z-hexadecenoyl)-2-(7Z,10Z,13Z,16Z,19Z-docosapentaenoyl)-sn-glycero-3-phosphocholine	Lipids	Phosphatidylcholine	1	M+Na	828.555	0.961458	35	20.6	4.13629	59.0533
86289532	2-Azaniumylethyl [(2R)-2-[(5Z,8Z,11Z,14Z)-icosa-5,8,11,14-tetraenoyl]oxy-3-[(Z)-octadec-1-enoxy]propyl] phosphate	Lipids	Phosphatidylglycerol	1	M+H	752.557	4.045	46.7	45.9	-1.82991	89.9544

## Sheet: Metabolites AIF Fixed 28
PubChem ID	PubChem Name	Chemical Class	Subchemical Class	AIF Fixed 28eV	Adducts	m/z	Rt (min)	Overall Score	Fragmentation Score	Mass Error (ppm)	Isotope Similarity	Retention Time Error (min)
1	Acetylcarnitine	Carnitines		1	M+H	204.123	8.14658	39.6	9.15	-0.4202	89.476
70	4-Methyl-2-Oxovaleric Acid	Organic Acids		1	M+H-H2O	113.06	5.16568	38.3	2.86	3.90319	93.0009
86	3-Hydroxyanthranilic acid	Organic Acids		1	M+H	154.05	1.78454	47.9	44.2	1.17808	96.636
102	3-Hydroxybenzyl alcohol	(Poly)alcohols		1	M+NH4	142.086	3.79674	37.9	3.02	0.928763	87.5172
338	Salicylic acid	Organic Acids		1	M+H-H2O	121.029	0.694333	37.5	0.776	4.81923	92.0552
397	Indole-3-acetamide	Amines/bases		1	M+H-H2O	157.076	2.74246	39.2	8.81	-1.42277	88.8656
588	Creatinine	Nucleosides/analogs		1	2M+H	227.125	4.22041	54.5	80.1	-1.63718	94.2747
790	Hypoxanthine	Purine derivatives		1	M+H	137.046	3.69238	54	72.9	-0.587286	97.9145
798	Indole	Not defined		1	M+H	118.065	7.36441	41.2	10.3	0.482715	96.1696
802	Indole-3-acetic acid	Organic Acids		1	M+NH4	193.097	3.33602	37.6	1.71	-2.09745	89.0013
803	Indole-3-pyruvic acid	Organic Acids		1	M+NH4	221.093	7.26547	42.5	18.5	2.14054	96.7587
903	N-Acetyl-5-hydroxytryptamine	Not defined		1	M+H-NH3	202.086	1.45333	39.4	0.236	1.23746	98.4393
978	4-Aminobenzoic acid	Amino Acids		1	M+H	138.055	6.35523	42	23.5	-1.60674	88.6605
1014	Phosphorylcholine	Phosphocholine		1	M+H	185.081	2.65493	54.1	79.9	-2.38584	93.3916
1029	2,6-Diamino-5-hydroxyhexanoic acid	Amino Acids		1	M+H-NH3	146.081	1.81515	36.3	0.734	1.31976	82.3345
1052	Pyridoxamine	Not defined		1	M+H-NH3	152.071	0.584367	40	8.32	3.42647	95.5532
2153	Theophylline	Purine derivatives		1	2M+H	361.136	3.73445	38	0.0448	-0.9166	90.9164
2519	Caffeine	Purine derivatives		1	M+H	195.089	0.905117	46.9	41.1	4.61963	98.8189
5753	Corticosterone	Steroids		1	M+H-H2O	329.21	0.7562	35.2	0.224	-2.6708	78.756
5952	Deoxycorticosterone acetate	Steroids		1	M+H-H2O	355.228	0.584606	34.7	0.12	2.92121	77.067
5961	Glutamine	Amino Acids		1	M+H-NH3, M+H, M+Na	130.05	9.77178	43.2	19.1	-1.98468	99.2395
6057	Tyrosine	Amino Acids		1	M+H	182.081	3.61538	38.6	0.392	-0.937367	93.503
6088	N-Methyltryptamine	Amines/bases		1	M+H-NH3	158.097	2.26972	40.3	17.4	3.55198	88.0738
6140	Phenylalanine	Amino Acids		1	M+H-NH3	149.06	7.29122	38	0.837	0.503096	89.9357
6274	Histidine	Amino Acids		1	M+H	156.076	11.7772	46.4	35.7	-2.21472	98.8754
6287	Valine	Amino Acids		1	2M+H	235.165	7.14214	48	47.9	-2.04753	94.7054
6305	Tryptophan	Amino Acids		1	M+H	205.097	7.30714	40.9	8.01	-1.64141	98.2942
6322	Arginine	Amino Acids		1	M+H-NH3, M+H, M+Na	175.119	12.7779	43.9	22.5	-2.14812	99.6464
6844	1-Hydroxy-2-naphthoic acid	Organic Acids		1	M+H-H2O	171.045	0.77375	43.2	25.2	4.95169	96.3247
8640	1-Naphthylamine	Amines/bases		1	M+H	144.081	7.26334	39.4	9.93	-1.80766	89.3958
10140	Glycocholic acid	Organic Acids		1	M+H	466.316	6.2525	41.2	12	-0.686955	94.5577
10428	4-Hydroxy-4-methyltetrahydro-2H-pyran-2-one	Not defined		1	M+H-H2O	113.06	3.78954	41.4	15.3	0.947117	93.0009
10917	L-carnitine	Carnitines		1	M+H	162.112	9.23557	53.9	71.9	-1.83591	99.7948
28782	Arginine (protonated)	Amino Acids		1	M+H-NH3	158.092	12.6362	39.7	7.12	-0.360443	91.8304
64969	3-Methylhistidine	Amino Acids		1	M+H	170.092	11.5174	41.3	12.3	-3.12934	97.7858
123831	N,N-Dimethylarginine	Amino Acids		1	M+H, M+Na	203.15	11.8215	48.6	47.8	-3.44932	99.3239
165271	L-Histidinol	Amines/bases		1	M+H-H2O	124.087	4.58018	38.9	2.4	0.232442	92.4054
222786	Cortisone	Steroids		1	M+H	361.201	0.559306	35.4	0.093	1.48163	78.5875
439227	L-Pipecolic acid	Amino Acids		1	M+H-NH3	113.06	12.6617	38	1.21	3.41471	92.8663
439377	N-Methyl-L-glutamic acid	Amino Acids		1	M+H	162.076	6.6821	38.6	0.405	0.00473061	92.4434
444539	Cinnamic acid	Organic Acids		1	M+H-H2O, M+H	149.06	7.20157	45.1	27.6	0.0130584	97.8671
444795	Tretinoin	Lipids	Vitamin A derivatives	1	M+H	301.217	0.777183	38.9	0.536	2.5238	96.8152
444899	Arachidonic acid	Lipids	Fatty Acids	1	M+Na	327.23	0.907517	41.5	11.7	0.75401	96.6373
452110	Colfosceril palmitate	Lipids	Phosphatidylcholine	1	M+Na	756.553	3.90155	45.1	37.4	1.73589	90.1527
460602	1-Palmitoyl-sn-glycero-3-phosphocholine	Lipids	Lysophospholipids	1	2M+H	991.673	3.5009	46.7	55.2	0.44647	79.053
497299	1-Octadecanoyl-sn-glycero-3-phosphocholine	Lipids	Lysophospholipids	1	M+H	524.37	5.73702	40.6	11	-2.22267	94.8373
637542	4-Hydroxycinnamic acid	Organic Acids		1	M+NH4	182.081	3.27129	38.1	2.71	0.344286	88.2627
643460	Sorbic acid	Organic Acids		1	M+NH4	130.086	12.324	40.7	7.23	-2.44594	99.0751
657311	Cortisol	Steroids		1	M+H-H2O	345.208	0.593767	38.3	0.436	4.10419	95.7926
2733532	1-O-Octadecyl-SN-glycero-3-phosphocholine	Lipids	Lysophospholipids	1	M+H	510.394	0.993517	38.1	8.08	4.16316	87.325
5280352	Bilirubin	Not defined		1	M+H, M+Na	585.27	3.61135	44.3	23.5	-0.909021	98.9578
5280353	Biliverdin	Not defined		1	M+H	583.257	2.85002	33.6	3.38	2.64649	67.8434
5280450	Linoleic acid	Lipids	Fatty Acids	1	M+H-H2O, M+H	263.238	0.826657	50.9	60.3	3.60002	98.5296
5280581	Dihomo-gamma-linolenic acid	Lipids	Fatty Acids	1	M+NH4	324.291	0.838992	37.8	12.9	3.14415	79.9489
5283468	Glyceryl monooleate	Lipids	Monoacylglycerols	1	M+H-H2O	339.29	0.692228	39.5	4.04	1.81152	95.5225
5287971	1-Hexadecanoyl-2-(9Z,12Z-octadecadienoyl)-sn-glycero-3-phosphocholine	Lipids	Phosphatidylcholine	1	M+Na	780.551	2.01578	51.7	69.3	-0.288773	89.5119
5497103	1-Palmitoyl-2-oleoyl-sn-glycero-3-phosphocholine	Lipids	Phosphatidylcholine	1	M+H-H2O	742.575	1.50901	46.4	41.9	0.233819	90.1652
6441487	1-Stearoyl-2-linoleoyl-sn-glycero-3-phosphatidylcholine	Lipids	Phosphatidylcholine	1	M+H-H2O	768.591	3.53936	37.2	8.45	0.664245	78.2998
6443139	1-O-Hexadecyl-2-arachidonoyl-sn-glycero-3-phosphocholine	Lipids	Phosphatidylcholine	1	M+H-H2O, M+H	768.59	4.86917	38.1	9.43	-0.334066	81.3816
6443157	1-hexadecyl-2-(9Z,12Z-octadecadienoyl)-sn-glycero-3-phosphocholine	Lipids	Phosphatidylcholine	1	M+Na	766.572	2.16505	42.6	23.4	0.304941	89.7633
6443788	1-Palmitoyl-2-palmitoleoyl-sn-glycero-3-phosphocholine	Lipids	Phosphatidylcholine	1	M+Na	754.539	4.93714	43.1	31.9	4.77496	89.1497
6443882	N-(9Z-Octadecenoyl)-sphing-4-enine-1-phosphocholine	Lipids	Sphingolipids	1	M+Na	751.57	5.63513	35.6	19.7	-3.5238	62.374
6453725	N-(Octadecanoyl)-sphing-4-enine-1-phosphocholine	Lipids	Phosphosphingolipids	1	M+H	731.606	6.70637	36.6	11.9	-0.602636	72.0561
9939941	N-Palmitoylsphingomyelin	Lipids	Sphingomyelin	1	M+Na	725.557	5.68928	41.7	21.5	-0.400131	87.6042
10415542	1-(4Z,7Z,10Z,13Z,16Z,19Z-Docosahexaenoyl)-sn-glycero-3-phosphocholine	Lipids	Lysophospholipids	1	M+H-H2O, M+H	568.341	1.00979	39.5	7.48	2.72642	93.2208
10485310	1-hexadecyl-2-(5Z,8Z,11Z,14Z,17Z-eicosapentaenoyl)-sn-glycero-3-phosphocholine	Lipids	Phosphatidylcholine	1	M+H	766.572	4.33384	31.5	0.62	-3.06775	60.4789
10747814	1-hexadecanoyl-2-(5Z,8Z,11Z,14Z-eicosatetraenoyl)-sn-glycero-3-phosphocholine	Lipids	Phosphatidylcholine	1	M+H, M+Na	782.568	4.72181	49.4	59.6	-2.0486	89.7337
10917802	1-(1Z-Hexadecenyl)-sn-glycero-3-phosphocholine	Lipids	Lysophospholipids	1	M+H	480.344	0.965297	41.5	18	-2.6415	92.5362
11005824	1-(9Z,12Z-Octadecadienoyl)-sn-glycero-3-phosphocholine	Lipids	Lysophospholipids	1	M+H	520.34	5.8335	41.6	13.3	0.309918	94.8947
16081932	1-(9Z-Octadecenoyl)-sn-glycero-3-phosphocholine	Lipids	Lysophospholipids	1	M+Na	544.338	5.62218	42.5	21.4	2.11975	93.5041
16219892	1,2-Didecanoyl-sn-glycero-3-phosphocholine	Lipids	Phosphatidylcholine	1	M+H	566.381	6.38273	39.1	7.61	-1.58317	89.6933
16759365	1-hexadecyl-2-(8Z,11Z,14Z-eicosatrienoyl)-sn-glycero-3-phosphocholine	Lipids	Phosphatidylcholine	1	M+Na	792.587	3.28048	38	2	-1.40023	89.4538
16759366	1-hexadecyl-2-[(4Z,7Z,10Z,13Z,16Z,19Z)-docosahexaenoyl]-sn-glycero-3-phosphocholine	Lipids	Phosphatidylcholine	1	M+H	792.589	3.16813	37.2	2.93	-2.04637	85.2732
24778686	1-Hexadecanoyl-2-octadecanoyl-sn-glycero-3-phosphocholine	Lipids	Phosphatidylcholine	1	M+H-H2O	744.588	4.87156	38.5	8.14	-3.0598	87.831
24778768	1-palmitoleoyl-2-linoleoyl-sn-glycero-3-phosphocholine	Lipids	Phosphatidylcholine	1	M+H, M+Na	756.552	4.85551	44.9	36.9	-2.28028	90.2149
24778773	1-(9Z-hexadecenoyl)-2-(4Z,7Z,10Z,13Z,16Z,19Z-docosahexaenoyl)-sn-glycero-3-phosphocholine	Lipids	Phosphatidylcholine	1	M+H	804.555	4.82368	38.2	6.45	1.12179	85.8863
24778825	1-Stearoyl-2-oleoyl-sn-glycero-3-phosphocholine	Lipids	Phosphatidylcholine	1	M+Na	810.598	4.70657	37.3	0.127	-0.355515	86.562
24778859	1-octadecanoyl-2-(8Z,10Z,12Z,14Z-eicosatetraenoyl)-sn-glycero-3-phosphocholine	Lipids	Phosphatidylcholine	1	M+Na	832.582	1.26686	43.2	29.6	-0.637693	87.07
24778860	1-octadecanoyl-2-(5Z,8Z,11Z,14Z,17Z-eicosapentaenoyl)-sn-glycero-3-phosphocholine	Lipids	Phosphatidylcholine	1	M+Na	830.566	3.46902	38.9	15.5	-1.78555	81.0089
24778868	1-octadecanoyl-2-(7Z,10Z,13Z,16Z-docosatetraenoyl)-sn-glycero-3-phosphocholine	Lipids	Phosphatidylcholine	1	M+H-NH3	821.608	3.32571	34.4	1.88	3.04547	73.5285
24778871	1-octadecanoyl-2-(4Z,7Z,10Z,13Z,16Z-docosapentaenoyl)-sn-glycero-3- phosphocholine	Lipids	Phosphatidylcholine	1	M+H-H2O	818.605	1.09073	38.4	7.07	-0.682626	85.7141
24778876	1-Octadecanoyl-2-(4Z,7Z,10Z,13Z,16Z,19Z-docosahexaenoyl)-sn-glycero-3-phosphocholine	Lipids	Phosphatidylcholine	1	M+Na	856.579	4.72551	36.5	10.4	-4.16735	76.7319
24778939	1-(9Z-Octadecenoyl)-2-(9Z,12Z-octadecadienoyl)-sn-glycero-3-phosphocholine	Lipids	Phosphatidylcholine	1	M+H-H2O, M+H	784.583	1.36096	43.9	35.2	-2.06039	86.5573
24778948	1-oleoyl-2-arachidonoyl-sn-glycero-3-phosphocholine	Lipids	Phosphatidylcholine	1	M+Na	830.566	1.11937	42.6	30.3	-1.74297	84.9063
24778955	PC(18:1(9Z)/22:6(4Z,7Z,10Z,13Z,16Z,19Z))	Lipids	Phosphatidylcholine	1	M+Na	854.569	4.72892	37.6	5.54	2.6449	85.6632
24779384	1-[(1Z)-Hexadecenyl]-2-[(9Z)-octadecenoyl]-sn-glycero-3-phosphocholine	Lipids	Phosphatidylcholine	1	M+Na	766.573	2.407	37.7	0.444	0.993302	89.3654
24779388	1-(1Z-hexadecenyl)-2-(5Z,8Z,11Z,14Z-eicosatetraenoyl)-sn-glycero-3-phosphocholine	Lipids	Phosphatidylcholine	1	M+H	766.572	4.74199	37.1	0.604	-3.25824	88.7885
24779461	1-(9Z-Hexadecenoyl)-sn-glycero-3-phosphocholine	Lipids	Lysophospholipids	1	M+Na	516.306	0.969453	41.7	20.4	-0.780001	88.8856
24779473	1-Eicosanoyl-sn-glycero-3-phosphocholine	Lipids	Lysophospholipids	1	M+H	552.402	5.84291	35.3	5.36	-0.76771	72.0023
24779476	1-(5Z,8Z,11Z,14Z-Eicosatetraenoyl)-sn-glycero-3-phosphocholine	Lipids	Lysophospholipids	1	M+H-H2O, M+H	544.338	5.48443	39.4	4.89	-2.10023	94.6731
24779527	1-(1Z-Octadecenyl)-sn-glycero-3-phosphocholine	Lipids	Lysophospholipids	1	M+H	508.376	1.00409	40.3	8.76	-1.00446	94.0658
42607442	1-(10Z-Heptadecenoyl)-sn-glycero-3-phosphocholine	Lipids	Lysophosphatidylcholine	1	M+H	508.339	5.85912	40	5.16	-0.666135	95.4245
44260123	N-(Dodecanoyl)-sphing-4-enine-1-phosphocholine	Lipids	Sphingolipids	1	M+H	647.511	1.12443	34.9	10.8	-2.3754	66.6028
44260125	N-(Docosanoyl)-sphing-4-enine-1-phosphocholine	Lipids	Sphingolipids	1	M+H	787.666	5.5088	34.2	4	-3.3393	71.1258
44260126	N-(15Z-tetracosenoyl)-sphing-4-enine-1-phosphocholine	Lipids	Sphingolipids	1	M+H, M+Na	813.683	6.88174	36	6.02	-2.22878	76.6876
52923798	1-octadecyl-2-(8Z,11Z,14Z-eicosatrienoyl)-glycero-3-phosphocholine	Lipids	Phosphatidylcholine	1	M+Na	820.616	4.67417	35.5	0.284	-4.39234	82.1766
52924051	1-(11Z-eicosenoyl)-glycero-3-phosphocholine	Lipids	Lysophospholipids	1	M+H	550.385	0.9715	40.3	21.1	-2.73697	83.8574
52924053	Lysophosphatidylcholine(20:2)	Lipids	Lysophospholipids	1	M+Na	570.351	5.74927	33.8	1.39	-3.90207	72.0354
52924055	1-[(8Z,11Z,14Z)-Icosatrienoyl]-sn-glycero-3-phosphocholine	Lipids	Lysophospholipids	1	M+H-H2O	528.345	2.04576	37.4	1.97	-0.338229	85.4532
52925994	Phosphatidylserine(18:0/20:3)	Lipids	Phosphatidylserine	1	M+H-H2O	796.546	0.849442	34.5	0.175	-3.24467	76.3281
53478687	1-(9Z-hexadecenoyl)-2-(7Z,10Z,13Z,16Z,19Z-docosapentaenoyl)-sn-glycero-3-phosphocholine	Lipids	Phosphatidylcholine	1	M+Na	828.553	0.961458	41	20.9	2.28974	86.6072
53481729	1-(9Z-octadecenyl)-2-(11Z-eicosenoyl)-sn-glycero-3-phosphocholine	Lipids	Phosphatidylcholine	1	M+Na	822.634	1.61235	31.7	0.27	-0.551869	59.1269

## Sheet: Metabolites AIF Fixed 56
PubChem ID	PubChem Name	Chemical Class	Subchemical Class	AIF Fixed 56eV	Adducts	m/z	Rt (min)	Overall Score	Fragmentation Score	Mass Error (ppm)	Isotope Similarity	Retention Time Error (min)
127	4-Hydroxyphenylacetic acid	Organic Acids		1	M+H-H2O	135.045	0.777475	39.9	7.65	4.61529	97.1331
190	Adenine	Nucleosides/analogs		1	M+H-NH3	119.035	3.34935	39.4	4.87	-0.790164	93.0014
397	Indole-3-acetamide	Amines/bases		1	M+H	175.086	2.74246	40.2	4.55	-1.85291	98.4672
675	5,6-Dimethylbenzimidazole	Not defined		1	M+H-NH3	130.065	4.15139	39.7	0.748	-0.0610181	97.6591
790	Hypoxanthine	Purine derivatives		1	M+Na	159.028	3.69238	38.7	2.17	-1.43332	93.1371
798	Indole	Not defined		1	M+H	118.065	7.36441	43.7	19.8	-0.636765	99.2896
803	Indole-3-pyruvic acid	Organic Acids		1	M+NH4	221.092	7.26547	41	6.6	-0.0575403	98.436
903	N-Acetyl-5-hydroxytryptamine	Not defined		1	M+H-NH3	202.087	1.45333	36.9	0.284	2.32896	86.7613
5952	Deoxycorticosterone acetate	Steroids		1	M+H-H2O	355.228	0.584606	38.3	2.34	2.15137	91.513
6057	Tyrosine	Amino Acids		1	M+H	182.082	3.61538	37.7	1.26	2.24833	89.736
6140	Phenylalanine	Amino Acids		1	M+H-NH3	149.06	7.29122	39.1	6.42	-0.756901	89.9357
6287	Valine	Amino Acids		1	2M+H	235.165	7.14214	46.5	40.3	-2.0954	94.6115
6305	Tryptophan	Amino Acids		1	M+H, M+Na	205.097	7.30714	40	3.91	-1.71579	98.379
6844	1-Hydroxy-2-naphthoic acid	Organic Acids		1	M+H-H2O	171.045	0.77375	44.3	28.3	2.59415	96.0709
7047	Quinoline	Amines/bases		1	M+H	130.066	1.33427	38.6	8.34	4.81795	90.3793
8640	1-Naphthylamine	Amines/bases		1	M+H	144.08	7.26334	41.9	17.7	-3.29036	95.6738
10428	4-Hydroxy-4-methyltetrahydro-2H-pyran-2-one	Not defined		1	M+H-H2O	113.06	3.78954	39.7	6.34	0.54943	93.0009
10685	Indole-3-ethanol	Not defined		1	M+H-H2O	144.081	0.795522	37.4	2.62	4.27468	89.1777
10917	L-carnitine	Carnitines		1	2M+Na	345.199	9.23557	42.7	23.9	-1.59045	91.4773
74300	10-Hydroxydecanoic acid	Lipids	Fatty Acids	1	M+H-H2O	171.139	0.705125	38.6	2.24	3.61497	95.0204
91486	Sphinganine	Lipids	Sphingoids	1	M+H-H2O	284.295	0.761233	38.8	0.258	1.01496	95.183
91588	Salsolinol	Not defined		1	M+Na	202.084	6.41359	35.7	1.33	3.35893	81.2537
162126	1-O-Hexadecyl-sn-glycero-3-phosphocholine	Lipids	Lysophospholipids	1	M+H	482.361	1.41042	45	31.8	1.04849	94.5707
221493	Cholic acid	Steroids		1	M+Na	431.278	0.9012	33.7	0.767	2.88325	71.2223
444795	Tretinoin	Lipids	Vitamin A derivatives	1	M+H	301.217	0.777183	39.5	1.74	1.358	97.2421
452110	Colfosceril palmitate	Lipids	Phosphatidylcholine	1	M+Na	756.551	3.90155	41.4	16.8	-0.364076	90.6191
460602	1-Palmitoyl-sn-glycero-3-phosphocholine	Lipids	Lysophospholipids	1	2M+H	991.673	3.5009	49.1	68.9	0.548182	77.359
460604	1-Myristoyl-sn-glycero-3-phosphocholine	Lipids	Lysophospholipids	1	M+H-H2O	450.299	0.977075	40.6	12.9	2.40669	93.1324
497299	1-Octadecanoyl-sn-glycero-3-phosphocholine	Lipids	Lysophospholipids	1	M+H-H2O	506.359	5.73702	35.4	7.83	-3.63328	73.6516
657311	Cortisol	Steroids		1	M+H-H2O	345.207	0.593767	38.7	0.873	3.24715	96.6789
5280352	Bilirubin	Not defined		1	M+H	585.27	3.61135	40.4	4.94	-1.36874	98.8857
5280353	Biliverdin	Not defined		1	M+H	583.256	2.85002	37.6	21.1	0.799849	67.8434
5280450	Linoleic acid	Lipids	Fatty Acids	1	2M+H	561.488	0.826657	39.2	12.7	0.0227721	83.5294
5287971	1-Hexadecanoyl-2-(9Z,12Z-octadecadienoyl)-sn-glycero-3-phosphocholine	Lipids	Phosphatidylcholine	1	M+H	758.568	2.01578	38.7	5.68	-2.23159	90.617
5459377	1,2-Dimyristoyl-sn-glycero-3-phosphocholine	Lipids	Phosphatidylcholine	1	M+H-H2O	660.496	4.77672	33.5	2.14	0.211736	65.806
5497103	1-Palmitoyl-2-oleoyl-sn-glycero-3-phosphocholine	Lipids	Phosphatidylcholine	1	M+H-H2O	742.576	1.50901	41.4	22.3	1.96278	86.9314
6441487	1-Stearoyl-2-linoleoyl-sn-glycero-3-phosphatidylcholine	Lipids	Phosphatidylcholine	1	M+H-H2O, M+H, M+Na	786.599	3.53936	40.1	6.01	-0.750492	95.3279
6443139	1-O-Hexadecyl-2-arachidonoyl-sn-glycero-3-phosphocholine	Lipids	Phosphatidylcholine	1	M+H	768.59	4.86917	37.1	6.32	-0.724174	79.94
6443157	1-hexadecyl-2-(9Z,12Z-octadecadienoyl)-sn-glycero-3-phosphocholine	Lipids	Phosphatidylcholine	1	M+Na	766.574	2.16505	40.4	15	3.04919	90.7279
6443788	1-Palmitoyl-2-palmitoleoyl-sn-glycero-3-phosphocholine	Lipids	Phosphatidylcholine	1	M+H, M+Na	732.551	4.93714	38.9	6.57	-3.18315	91.7939
6443882	N-(9Z-Octadecenoyl)-sphing-4-enine-1-phosphocholine	Lipids	Sphingolipids	1	M+H	729.592	5.63513	52.4	92.1	2.52618	73.0299
9939941	N-Palmitoylsphingomyelin	Lipids	Sphingomyelin	1	M+H	703.576	5.68928	57.6	92.1	1.10488	97.2098
9939965	N-Palmitoyldihydrosphingomyelin	Lipids	Sphingomyelin	1	M+Na	727.574	6.17987	38.1	6.26	2.51287	87.0489
10415542	1-(4Z,7Z,10Z,13Z,16Z,19Z-Docosahexaenoyl)-sn-glycero-3-phosphocholine	Lipids	Lysophospholipids	1	M+H-H2O, M+H	568.34	1.00979	44.7	32.7	2.3309	93.352
10485310	1-hexadecyl-2-(5Z,8Z,11Z,14Z,17Z-eicosapentaenoyl)-sn-glycero-3-phosphocholine	Lipids	Phosphatidylcholine	1	M+H	766.575	4.33384	38.9	6.2	0.801249	89.0562
10747814	1-hexadecanoyl-2-(5Z,8Z,11Z,14Z-eicosatetraenoyl)-sn-glycero-3-phosphocholine	Lipids	Phosphatidylcholine	1	M+Na	804.554	4.72181	40.3	15.8	3.32426	89.3387
10917802	1-(1Z-Hexadecenyl)-sn-glycero-3-phosphocholine	Lipids	Lysophospholipids	1	M+H	480.344	0.965297	44.3	33.1	-1.47217	89.9712
11005824	1-(9Z,12Z-Octadecadienoyl)-sn-glycero-3-phosphocholine	Lipids	Lysophospholipids	1	M+H	520.34	5.8335	45.6	33.7	-0.457746	95.0538
16081932	1-(9Z-Octadecenoyl)-sn-glycero-3-phosphocholine	Lipids	Lysophospholipids	1	M+H-H2O, M+H, M+Na	522.354	5.62218	51.6	63.5	0.236052	94.7799
16759365	1-hexadecyl-2-(8Z,11Z,14Z-eicosatrienoyl)-sn-glycero-3-phosphocholine	Lipids	Phosphatidylcholine	1	M+Na	792.588	3.28048	38.4	3.22	-0.284669	89.1787
16759366	1-hexadecyl-2-[(4Z,7Z,10Z,13Z,16Z,19Z)-docosahexaenoyl]-sn-glycero-3-phosphocholine	Lipids	Phosphatidylcholine	1	M+H	792.59	3.16813	38.4	4.72	-0.544223	87.9379
24778686	1-Hexadecanoyl-2-octadecanoyl-sn-glycero-3-phosphocholine	Lipids	Phosphatidylcholine	1	M+H-H2O	744.587	4.87156	36.5	13.2	-3.84132	73.7311
24778768	1-palmitoleoyl-2-linoleoyl-sn-glycero-3-phosphocholine	Lipids	Phosphatidylcholine	1	M+H	756.552	4.85551	38.6	5.67	-2.35287	90.247
24778771	PC(16:1(9Z)/20:4(5Z,8Z,11Z,14Z))	Lipids	Phosphatidylcholine	1	M+H	780.554	4.6931	39	6.04	0.769893	89.6896
24778773	1-(9Z-hexadecenoyl)-2-(4Z,7Z,10Z,13Z,16Z,19Z-docosahexaenoyl)-sn-glycero-3-phosphocholine	Lipids	Phosphatidylcholine	1	M+H	804.553	4.82368	38.6	5.82	-0.538938	88.0078
24778825	1-Stearoyl-2-oleoyl-sn-glycero-3-phosphocholine	Lipids	Phosphatidylcholine	1	M+Na	810.598	4.70657	38.1	3.31	-0.669026	87.7596
24778859	1-octadecanoyl-2-(8Z,10Z,12Z,14Z-eicosatetraenoyl)-sn-glycero-3-phosphocholine	Lipids	Phosphatidylcholine	1	M+H-H2O, M+Na	832.584	1.26686	38.4	3.71	-0.649097	89.1591
24778860	1-octadecanoyl-2-(5Z,8Z,11Z,14Z,17Z-eicosapentaenoyl)-sn-glycero-3-phosphocholine	Lipids	Phosphatidylcholine	1	M+Na	830.568	3.46902	38	3.73	1.20346	87.5809
24778868	1-octadecanoyl-2-(7Z,10Z,13Z,16Z-docosatetraenoyl)-sn-glycero-3-phosphocholine	Lipids	Phosphatidylcholine	1	M+Na	860.613	3.32571	36.4	3.41	-0.758224	79.661
24778871	1-octadecanoyl-2-(4Z,7Z,10Z,13Z,16Z-docosapentaenoyl)-sn-glycero-3- phosphocholine	Lipids	Phosphatidylcholine	1	M+H-H2O	818.606	1.09073	37.7	3.49	0.691538	85.9878
24778876	1-Octadecanoyl-2-(4Z,7Z,10Z,13Z,16Z,19Z-docosahexaenoyl)-sn-glycero-3-phosphocholine	Lipids	Phosphatidylcholine	1	M+H-H2O, M+Na	856.582	4.72551	37.6	3.5	-0.652398	85.071
24778939	1-(9Z-Octadecenoyl)-2-(9Z,12Z-octadecadienoyl)-sn-glycero-3-phosphocholine	Lipids	Phosphatidylcholine	1	M+H-H2O	766.573	1.36096	41.2	19.2	-1.39573	88.5706
24778955	PC(18:1(9Z)/22:6(4Z,7Z,10Z,13Z,16Z,19Z))	Lipids	Phosphatidylcholine	1	M+Na	854.567	4.72892	37.7	3.51	0.501534	85.3865
24779335	1-Octadecyl-2-(5Z,8Z,11Z,14Z,17Z-eicosapentaenoyl)-sn-glycero-3-phosphocholine	Lipids	Phosphatidylcholine	1	M+Na	816.589	4.69993	37.5	2.71	1.04606	86.2432
24779384	1-[(1Z)-Hexadecenyl]-2-[(9Z)-octadecenoyl]-sn-glycero-3-phosphocholine	Lipids	Phosphatidylcholine	1	M+Na	766.573	2.407	38	3.33	1.59808	88.8159
24779461	1-(9Z-Hexadecenoyl)-sn-glycero-3-phosphocholine	Lipids	Lysophospholipids	1	M+H-H2O, M+H	494.325	0.969453	45.2	31.6	0.197589	94.9141
24779476	1-(5Z,8Z,11Z,14Z-Eicosatetraenoyl)-sn-glycero-3-phosphocholine	Lipids	Lysophospholipids	1	M+H	544.339	5.48443	44.5	34.5	-2.25868	90.6748
24779527	1-(1Z-Octadecenyl)-sn-glycero-3-phosphocholine	Lipids	Lysophospholipids	1	M+H	508.375	1.00409	45.6	34.8	-1.66461	95.4185
42607442	1-(10Z-Heptadecenoyl)-sn-glycero-3-phosphocholine	Lipids	Lysophosphatidylcholine	1	M+H	508.34	5.85912	43.9	32	0.423724	87.9148
44260123	N-(Dodecanoyl)-sphing-4-enine-1-phosphocholine	Lipids	Sphingolipids	1	M+H	647.51	1.12443	50.3	88.7	-3.32322	66.6028
52923754	1-hexadecyl-2-(11Z,14Z-eicosadienoyl)-glycero-3-phosphocholine	Lipids	Phosphatidylcholine	1	M+Na	794.604	4.77989	33.8	3.41	0.222409	65.6654
52924051	1-(11Z-eicosenoyl)-glycero-3-phosphocholine	Lipids	Lysophospholipids	1	M+H	550.386	0.9715	44.2	30.1	-1.08035	92.2934
52924053	Lysophosphatidylcholine(20:2)	Lipids	Lysophospholipids	1	M+Na	570.355	5.74927	39.5	7.81	3.57067	94.002
52925994	Phosphatidylserine(18:0/20:3)	Lipids	Phosphatidylserine	1	M+H-H2O	796.545	0.849442	34.1	0.408	-4.55145	75.4236
53478687	1-(9Z-hexadecenoyl)-2-(7Z,10Z,13Z,16Z,19Z-docosapentaenoyl)-sn-glycero-3-phosphocholine	Lipids	Phosphatidylcholine	1	M+H, M+Na	806.567	0.961458	38.1	4.92	-2.8764	89.2214

## Sheet: Metabolites AIF Ramp 10-60
PubChem ID	PubChem Name	Chemical Class	Subchemical Class	AIF Ramped 10-60eV	Adducts	m/z	Rt (min)	Overall Score	Fragmentation Score	Mass Error (ppm)	Isotope Similarity	Retention Time Error (min)
1	Acetylcarnitine	Carnitines		1	M+H-H2O	186.112	8.14658	46.9	37.9	-1.76028	98.8174
70	4-Methyl-2-Oxovaleric Acid	Organic Acids		1	M+H-H2O	113.06	5.16568	43.9	27	-0.272611	93.0009
102	3-Hydroxybenzyl alcohol	(Poly)alcohols		1	M+NH4	142.086	3.79674	38.9	3.84	1.30777	92.2435
247	Betaine	Not defined		1	2M+H	235.165	7.2057	49.5	56	-2.17122	94.1111
397	Indole-3-acetamide	Amines/bases		1	M+H	175.087	2.74246	38.9	6.93	1.25941	88.8656
586	Creatine	Amino Acids		1	M+Na	154.058	9.1653	46.2	36.3	-3.40918	98.5117
588	Creatinine	Nucleosides/analogs		1	M+Na, 2M+Na	249.106	4.22041	58.7	97	-1.01555	97.9133
675	5,6-Dimethylbenzimidazole	Not defined		1	M+H-NH3	130.065	4.15139	38.8	0.505	1.1439	94.7034
790	Hypoxanthine	Purine derivatives		1	M+Na	159.028	3.69238	49.2	49.8	0.723073	97.2419
798	Indole	Not defined		1	M+H	118.065	7.36441	42.7	16.4	-0.834161	98.0326
802	Indole-3-acetic acid	Organic Acids		1	M+NH4	193.097	3.33602	38.1	1.66	-0.308155	89.0013
803	Indole-3-pyruvic acid	Organic Acids		1	M+NH4	221.092	7.26547	39.9	6.65	-0.891832	93.9326
903	N-Acetyl-5-hydroxytryptamine	Not defined		1	M+H-NH3	202.087	1.45333	37.1	0.235	1.35048	86.7613
2519	Caffeine	Purine derivatives		1	M+H	195.088	0.905117	43.1	20.5	3.32094	98.8326
5952	Deoxycorticosterone acetate	Steroids		1	M+H-H2O	355.229	0.584606	37.5	0.689	4.68205	92.3203
5961	Glutamine	Amino Acids		1	M+H-NH3, M+H, M+Na	130.05	9.77178	41.8	11.2	-1.25661	99.2717
6057	Tyrosine	Amino Acids		1	M+H-H2O, M+H	182.081	3.61538	36.3	0.46	-2.22467	83.8348
6088	N-Methyltryptamine	Amines/bases		1	M+H-NH3, M+Na	197.108	2.26972	41.1	21.9	4.00882	88.0738
6140	Phenylalanine	Amino Acids		1	M+H-NH3	149.06	7.29122	39.3	6.79	-0.248769	89.9357
6274	Histidine	Amino Acids		1	M+H	156.077	11.7772	50.6	56.6	-1.53383	98.2787
6287	Valine	Amino Acids		1	M+Na	140.068	7.14214	57.6	90.2	-1.34015	99.2141
6305	Tryptophan	Amino Acids		1	M+H, M+Na	205.097	7.30714	53.7	72.3	-1.6715	98.1517
6322	Arginine	Amino Acids		1	M+H-NH3	158.092	12.7779	43.1	24.7	-0.795918	91.8304
6844	1-Hydroxy-2-naphthoic acid	Organic Acids		1	M+H-H2O	171.045	0.77375	44.8	31.8	4.09842	96.9995
7047	Quinoline	Amines/bases		1	M+H	130.065	1.33427	39.3	1.18	1.77224	97.366
8640	1-Naphthylamine	Amines/bases		1	M+H	144.08	7.26334	46.9	42.4	-3.83837	96.5281
10428	4-Hydroxy-4-methyltetrahydro-2H-pyran-2-one	Not defined		1	M+H-H2O, M+H	113.06	3.78954	38.5	2.66	2.64454	93.0009
10685	Indole-3-ethanol	Not defined		1	M+H-NH3	145.065	0.795522	38.3	6.21	3.15906	89.0804
10917	L-carnitine	Carnitines		1	M+Na	184.094	9.23557	49.7	55.4	-2.1321	95.3997
28782	Arginine (protonated)	Amino Acids		1	M+H-NH3, M+H, M+Na	175.119	12.6362	56.1	82.4	-1.54491	99.7294
74300	10-Hydroxydecanoic acid	Lipids	Fatty Acids	1	M+H-H2O	171.139	0.705125	39.2	1.85	3.753	98.6773
91486	Sphinganine	Lipids	Sphingoids	1	M+H-H2O	284.296	0.761233	38.7	0.112	2.40153	96.4464
91588	Salsolinol	Not defined		1	M+H	180.101	6.41359	38.2	5.5	-2.83928	88.9607
97750	Diethyl 2-methyl-3-oxosuccinate	Not defined		1	M+NH4	220.118	3.96492	37.7	0.0342	-0.710407	89.538
123831	N,N-Dimethylarginine	Amino Acids		1	M+H, M+Na	203.15	11.8215	44.2	24.8	-2.87528	99.3843
150923	3-Methyloxindole	Amines/bases		1	M+H-H2O	130.065	7.27754	44	30.7	0.55527	90.157
161166	L-Kynurenine	Amino Acids		1	M+H-NH3, M+H	209.092	7.35327	41.7	15.1	-0.690851	94.2246
162126	1-O-Hexadecyl-sn-glycero-3-phosphocholine	Lipids	Lysophospholipids	1	M+Na	504.343	1.41042	39.9	5.58	1.01615	95.1094
222786	Cortisone	Steroids		1	M+H	361.201	0.559306	35.6	0.279	-0.832394	78.5875
439227	L-Pipecolic acid	Amino Acids		1	M+H	130.086	12.6617	59.2	97	-0.0582158	99.1564
440120	N6,N6,N6-Trimethyl-L-lysine	Amino Acids		1	M+H	189.159	12.631	52.8	67.3	-1.75278	98.9948
444539	Cinnamic acid	Organic Acids		1	M+H-H2O, M+H	149.059	7.20157	42.7	18.7	0.65407	95.6517
444795	Tretinoin	Lipids	Vitamin A derivatives	1	M+H	301.217	0.777183	38.9	1.14	2.45086	96.1054
446440	1,2-Dipalmitoyl-phosphatidyl-glycerole	Lipids	Phosphatidylglycerol	1	M+H-H2O	705.505	0.673867	30.8	0.0819	-2.61492	56.9846
452110	Colfosceril palmitate	Lipids	Phosphatidylcholine	1	M+Na	756.552	3.90155	41.8	19.7	1.33824	90.8528
460602	1-Palmitoyl-sn-glycero-3-phosphocholine	Lipids	Lysophospholipids	1	M+Na, 2M+H	518.322	3.5009	55.8	86.3	1.43956	94.6486
460604	1-Myristoyl-sn-glycero-3-phosphocholine	Lipids	Lysophospholipids	1	M+H-H2O, M+H	468.31	0.977075	46.9	40.7	3.38958	97.6621
497299	1-Octadecanoyl-sn-glycero-3-phosphocholine	Lipids	Lysophospholipids	1	M+Na	546.353	5.73702	48.4	50.6	-0.48557	91.9763
637542	4-Hydroxycinnamic acid	Organic Acids		1	M+NH4	182.081	3.27129	37.6	0.409	-1.94552	90.0914
657311	Cortisol	Steroids		1	M+H-H2O	345.207	0.593767	38.8	0.459	1.63291	95.6226
2733532	1-O-Octadecyl-SN-glycero-3-phosphocholine	Lipids	Lysophospholipids	1	M+H	510.394	0.993517	37.4	10.6	4.96686	82.3002
5280352	Bilirubin	Not defined		1	M+Na	607.253	3.61135	34.9	7.12	0.263567	67.8278
5280353	Biliverdin	Not defined		1	M+H	583.256	2.85002	34.1	5.03	1.8845	67.8434
5280450	Linoleic acid	Lipids	Fatty Acids	1	M+H	281.247	0.826657	48.1	42.9	-0.297854	98.0329
5280793	Ergocalciferol	Lipids	Vitamin D derivatives	1	M+H	397.347	0.852744	38.6	2.62	1.76599	92.5763
5280934	Linolenic acid	Lipids	Fatty Acids	1	M+H-H2O, M+H	279.233	0.849325	42.9	20.6	3.16971	97.6866
5283468	Glyceryl monooleate	Lipids	Monoacylglycerols	1	M+H-H2O	339.29	0.692228	38.6	1.25	1.98032	94.2501
5287971	1-Hexadecanoyl-2-(9Z,12Z-octadecadienoyl)-sn-glycero-3-phosphocholine	Lipids	Phosphatidylcholine	1	M+Na	780.555	2.01578	50.3	67.8	4.90083	89.6349
5459377	1,2-Dimyristoyl-sn-glycero-3-phosphocholine	Lipids	Phosphatidylcholine	1	M+H	678.505	4.77672	37.6	5.57	-2.41017	85.1435
5497103	1-Palmitoyl-2-oleoyl-sn-glycero-3-phosphocholine	Lipids	Phosphatidylcholine	1	M+H-H2O	742.575	1.50901	45.8	41.4	0.841836	88.7113
6441487	1-Stearoyl-2-linoleoyl-sn-glycero-3-phosphatidylcholine	Lipids	Phosphatidylcholine	1	M+H-H2O	768.591	3.53936	39.1	6.94	1.30049	90.3593
6443065	1-Octadecyl-2-(5Z,8Z,11Z,14Z-eicosatetraenoyl)-sn-glycero-3-phosphocholine	Lipids	Phosphatidylcholine	1	M+Na	818.604	1.1417	37.1	0.403	0.959769	86.0662
6443157	1-hexadecyl-2-(9Z,12Z-octadecadienoyl)-sn-glycero-3-phosphocholine	Lipids	Phosphatidylcholine	1	M+H	744.588	2.16505	45.2	39.2	-2.3507	89.3229
6443788	1-Palmitoyl-2-palmitoleoyl-sn-glycero-3-phosphocholine	Lipids	Phosphatidylcholine	1	M+H	732.553	4.93714	41.3	13.8	-1.4524	94.3311
6443882	N-(9Z-Octadecenoyl)-sphing-4-enine-1-phosphocholine	Lipids	Sphingolipids	1	M+H	729.593	5.63513	51.5	87.5	3.58311	74.1297
6453725	N-(Octadecanoyl)-sphing-4-enine-1-phosphocholine	Lipids	Phosphosphingolipids	1	M+H	731.606	6.70637	41.6	30.3	-0.501935	78.106
7020397	(2S)-2-Azaniumyl-3-(1-methylimidazol-4-yl)propanoate	Amino Acids		1	M+H	170.092	12.4012	39	1.33	-3.45849	97.8203
9939941	N-Palmitoylsphingomyelin	Lipids	Sphingomyelin	1	M+H-H2O, M+H, M+Na	703.573	5.68928	46.8	41.2	-2.00349	95.2604
9939965	N-Palmitoyldihydrosphingomyelin	Lipids	Sphingomyelin	1	M+Na	727.572	6.17987	38.6	1.51	0.00996659	91.3849
10415542	1-(4Z,7Z,10Z,13Z,16Z,19Z-Docosahexaenoyl)-sn-glycero-3-phosphocholine	Lipids	Lysophospholipids	1	M+H-H2O, M+H	568.341	1.00979	40.1	9.84	2.12704	93.4012
10485310	1-hexadecyl-2-(5Z,8Z,11Z,14Z,17Z-eicosapentaenoyl)-sn-glycero-3-phosphocholine	Lipids	Phosphatidylcholine	1	M+H	766.573	4.33384	38.3	5.04	-2.32079	89.3932
10747814	1-hexadecanoyl-2-(5Z,8Z,11Z,14Z-eicosatetraenoyl)-sn-glycero-3-phosphocholine	Lipids	Phosphatidylcholine	1	M+H	782.568	4.72181	47.5	49.8	-1.73386	89.6732
10917802	1-(1Z-Hexadecenyl)-sn-glycero-3-phosphocholine	Lipids	Lysophospholipids	1	M+H	480.344	0.965297	43.3	25.3	-2.57597	94.1346
11005824	1-(9Z,12Z-Octadecadienoyl)-sn-glycero-3-phosphocholine	Lipids	Lysophospholipids	1	M+Na	542.322	5.8335	43.8	26.2	1.24994	94.2597
11757087	1-(5Z,8Z,11Z,14Z,17Z-eicosapentaenoyl)-sn-glycero-3-phosphocholine	Lipids	Lysophospholipids	1	M+H	542.323	2.11468	38.7	1.91	-2.20626	94.0388
11803170	1-Hexadecyl-2-octadecanoyl-sn-glycero-3-phosphocholine	Lipids	Phosphatidylcholine	1	M+Na	770.602	6.93709	32.1	0.827	-1.77951	61.7489
16081932	1-(9Z-Octadecenoyl)-sn-glycero-3-phosphocholine	Lipids	Lysophospholipids	1	M+H	522.355	5.62218	55.1	82.4	-0.984034	94.12
16759365	1-hexadecyl-2-(8Z,11Z,14Z-eicosatrienoyl)-sn-glycero-3-phosphocholine	Lipids	Phosphatidylcholine	1	M+Na	792.588	3.28048	37.7	2.26	0.817278	87.4393
16759366	1-hexadecyl-2-[(4Z,7Z,10Z,13Z,16Z,19Z)-docosahexaenoyl]-sn-glycero-3-phosphocholine	Lipids	Phosphatidylcholine	1	M+H	792.588	3.16813	37.1	3.23	-2.51971	85.0745
24778686	1-Hexadecanoyl-2-octadecanoyl-sn-glycero-3-phosphocholine	Lipids	Phosphatidylcholine	1	M+H-H2O	744.587	4.87156	44.3	35.3	-3.80736	90.5866
24778768	1-palmitoleoyl-2-linoleoyl-sn-glycero-3-phosphocholine	Lipids	Phosphatidylcholine	1	M+H	756.554	4.85551	40	13.1	-0.174049	87.2908
24778773	1-(9Z-hexadecenoyl)-2-(4Z,7Z,10Z,13Z,16Z,19Z-docosahexaenoyl)-sn-glycero-3-phosphocholine	Lipids	Phosphatidylcholine	1	M+H	804.556	4.82368	37.9	6.23	2.63262	86.345
24778825	1-Stearoyl-2-oleoyl-sn-glycero-3-phosphocholine	Lipids	Phosphatidylcholine	1	M+Na	810.598	4.70657	38.2	6.68	-0.142765	84.6431
24778859	1-octadecanoyl-2-(8Z,10Z,12Z,14Z-eicosatetraenoyl)-sn-glycero-3-phosphocholine	Lipids	Phosphatidylcholine	1	M+H-H2O, M+Na	832.584	1.26686	41.7	19.6	-0.141312	89.1313
24778860	1-octadecanoyl-2-(5Z,8Z,11Z,14Z,17Z-eicosapentaenoyl)-sn-glycero-3-phosphocholine	Lipids	Phosphatidylcholine	1	M+Na	830.568	3.46902	40.5	16.7	0.918386	86.7654
24778868	1-octadecanoyl-2-(7Z,10Z,13Z,16Z-docosatetraenoyl)-sn-glycero-3-phosphocholine	Lipids	Phosphatidylcholine	1	M+H-NH3	821.603	3.32571	34.4	1.77	-2.98879	73.82
24778871	1-octadecanoyl-2-(4Z,7Z,10Z,13Z,16Z-docosapentaenoyl)-sn-glycero-3- phosphocholine	Lipids	Phosphatidylcholine	1	M+H-H2O	818.606	1.09073	37.3	0.62	-0.136617	85.843
24778876	1-Octadecanoyl-2-(4Z,7Z,10Z,13Z,16Z,19Z-docosahexaenoyl)-sn-glycero-3-phosphocholine	Lipids	Phosphatidylcholine	1	M+Na	856.581	4.72551	36.9	8.94	-2.01649	77.9211
24778939	1-(9Z-Octadecenoyl)-2-(9Z,12Z-octadecadienoyl)-sn-glycero-3-phosphocholine	Lipids	Phosphatidylcholine	1	M+H-H2O	766.573	1.36096	40.2	15.2	-1.92367	88.1146
24778948	1-oleoyl-2-arachidonoyl-sn-glycero-3-phosphocholine	Lipids	Phosphatidylcholine	1	M+Na	830.565	1.11937	37.2	1.11	-1.90436	87.3145
24778955	PC(18:1(9Z)/22:6(4Z,7Z,10Z,13Z,16Z,19Z))	Lipids	Phosphatidylcholine	1	M+H	832.585	4.72892	37.6	0.711	-0.50825	87.9
24778983	1-(9Z,12Z-octadecadienoyl)-2-(4Z,7Z,10Z,13Z,16Z,19Z-docosahexaenoyl)-sn-glycero-3-phosphocholine	Lipids	Phosphatidylcholine	1	M+H	830.569	4.72847	41	24.9	-0.966539	81.5139
24779266	1-Hexadecyl-2-(9Z-octadecenoyl)-sn-glycero-3-phosphocholine	Lipids	Phosphatidylcholine	1	M+Na	768.589	7.02567	36.8	1.02	1.04293	84.1696
24779335	1-Octadecyl-2-(5Z,8Z,11Z,14Z,17Z-eicosapentaenoyl)-sn-glycero-3-phosphocholine	Lipids	Phosphatidylcholine	1	M+H	794.606	4.69993	35.7	1.35	0.519246	77.5359
24779341	1-octadecyl-2-(4Z,7Z,10Z,13Z,16Z,19Z-docosahexaenoyl)-sn-glycero-3-phosphocholine	Lipids	Phosphatidylcholine	1	M+Na	842.604	4.81587	31.4	0.367	1.24105	57.8983
24779384	1-[(1Z)-Hexadecenyl]-2-[(9Z)-octadecenoyl]-sn-glycero-3-phosphocholine	Lipids	Phosphatidylcholine	1	M+H	744.589	2.407	33.6	8.68	-2.09503	61.7772
24779388	1-(1Z-hexadecenyl)-2-(5Z,8Z,11Z,14Z-eicosatetraenoyl)-sn-glycero-3-phosphocholine	Lipids	Phosphatidylcholine	1	M+Na	788.557	4.74199	43.5	36.9	0.186659	80.6266
24779461	1-(9Z-Hexadecenoyl)-sn-glycero-3-phosphocholine	Lipids	Lysophospholipids	1	M+H	494.324	0.969453	45.4	33.3	-0.146438	93.885
24779473	1-Eicosanoyl-sn-glycero-3-phosphocholine	Lipids	Lysophospholipids	1	M+H	552.402	5.84291	37.4	15.6	-0.376751	72.0023
24779476	1-(5Z,8Z,11Z,14Z-Eicosatetraenoyl)-sn-glycero-3-phosphocholine	Lipids	Lysophospholipids	1	M+H, M+Na	544.339	5.48443	42.4	20.1	-1.87754	94.3495
24779527	1-(1Z-Octadecenyl)-sn-glycero-3-phosphocholine	Lipids	Lysophospholipids	1	M+H	508.376	1.00409	41.2	11.6	-0.638559	95.2265
24779551	1-Octadecanoyl-2-(9Z-octadecenoyl)-sn-glycero-3-phospho-(1'-sn-glycerol)	Lipids	phosphatidylglycerol	1	M+Na	799.544	1.62288	32	0.558	-1.92862	61.5651
24779553	1-Stearoyl-2-arachidonoyl-sn-glycero-3-phospho-(1'-sn-glycerol)	Lipids	Phosphatidylglycerol	1	M+H	799.549	1.58838	32.1	0.517	0.223091	60.2718
42607442	1-(10Z-Heptadecenoyl)-sn-glycero-3-phosphocholine	Lipids	Lysophosphatidylcholine	1	M+H	508.34	5.85912	40.8	10.6	0.674566	94.4826
44260123	N-(Dodecanoyl)-sphing-4-enine-1-phosphocholine	Lipids	Sphingolipids	1	M+H-NH3	630.487	1.12443	33.2	1.26	1.54731	66.6028
44260126	N-(15Z-tetracosenoyl)-sphing-4-enine-1-phosphocholine	Lipids	Sphingolipids	1	M+Na	835.666	6.88174	34.8	0.176	-0.789158	74.6785
44260132	N-(Docosanoyl)-sphinganine-1-phosphocholine	Lipids	Sphingolipids	1	M+Na	811.667	7.01627	37.1	0.763	0.275823	85.0159
46891690	2-Azaniumylethyl (2R)-2-hydroxy-3-(stearoyloxy)propyl phosphate	Lipids	Lysophospholipids	1	M+NH4	499.35	5.99327	35.6	2.67	-0.656421	76.1069
46891781	2-Arachidonoyl-1-stearoyl-sn-glycero-3-phosphoethanolamine	Lipids	Phosphatidylethanolamine	1	M+H-H2O	750.544	1.91167	37.8	0.202	0.98547	89.8936
52923782	1-Octadecyl-2-(9Z-octadecenoyl)-glycero-3-phosphocholine	Lipids	Phosphatidylcholine	1	M+Na	796.621	5.09882	37.6	1.36	2.06501	88.9297
52924051	1-(11Z-eicosenoyl)-glycero-3-phosphocholine	Lipids	Lysophospholipids	1	M+H	550.387	0.9715	39.6	7.72	0.620042	91.1318
52924053	Lysophosphatidylcholine(20:2)	Lipids	Lysophospholipids	1	M+Na	570.352	5.74927	34.5	1.96	-1.20613	72.0354
52924055	1-[(8Z,11Z,14Z)-Icosatrienoyl]-sn-glycero-3-phosphocholine	Lipids	Lysophospholipids	1	M+H	546.356	2.04576	38.5	11.7	1.39673	82.6696
53477676	11-Deoxycortisol	Steroids		1	M+H	347.221	0.536283	36.1	3.82	-2.69658	80.0064
53478687	1-(9Z-hexadecenoyl)-2-(7Z,10Z,13Z,16Z,19Z-docosapentaenoyl)-sn-glycero-3-phosphocholine	Lipids	Phosphatidylcholine	1	M+Na	828.551	0.961458	41.4	20.7	0.0896918	86.2121
53481729	1-(9Z-octadecenyl)-2-(11Z-eicosenoyl)-sn-glycero-3-phosphocholine	Lipids	Phosphatidylcholine	1	M+Na	822.635	1.61235	35.3	0.532	0.739695	77.0444

[truncated: 1 more sheets: Metabolites AIF Ramp 30-60]
