# Supplementary material for: Evaluation of Different Tandem MS Acquisition Modes to Support Metabolite Annotation in Human Plasma Using Ultra High-Performance Liquid Chromatography High-Resolution Mass Spectrometry for Untargeted Metabolomics
Source: Metabolites. 2020 Nov 15;10(11):464. doi: 10.3390/metabo10110464 (PMC7697060; doi:10.3390/metabo10110464)
Supplement: Supplementary file 1 [file metabolites-10-00464-s001.zip › Supplementary Material/Table S5 zHILIC ESI-.xlsx]

## Sheet: Feuil1
PubChem ID	PubChem Name	Rt	m/z	CCS	Chemical Class	Subchemical Class	IM-AIF Fixed 14eV	IM-AIF Fixed 28 eV	IM-AIF Fixed 56 eV	IM-AIF Ramped 10-60 eV	IM-AIF Ramped 30-60 eV	AIF Fixed 14 eV	AIF Fixed 28 eV	AIF Fixed 56 eV	AIF Ramped 10-60 eV	AIF Ramped 30-60 eV
127	4-Hydroxyphenylacetic acid	1.37442	107.05	118.177	Organic Acids						1	1		1	1	1
135	4-Hydroxybenzoic acid	1.96256	137.024	121.744	Organic Acids			1					1	1
227	Anthranilic acid	1.53017	182.045	130.355	Amino Acids					1
244	Benzyl alcohol	1.32036	107.05	122.67	(Poly)alcohols		1	1	1	1	1
247	Betaine	7.78233	116.071	125.669	Not defined		1
289	Catechol	1.60462	109.029		(Poly)alcohols									1	1	1
464	Hippuric acid	5.51872	178.05		Organic Acids							1	1	1	1	1
588	Creatinine	6.0676	112.051	120.977	Nucleosides/analogs		1			1	1
785	Hydroquinone	1.59132	109.029	118.495	(Poly)alcohols		1	1		1
790	Hypoxanthine	6.29891	135.031	119.384	Purine derivatives				1		1
798	Indole	7.82623	116.05	119.633	Not defined				1		1
800	Indole-3-acetaldehyde	6.17365	204.066	149.976	Amines/bases			1				1	1			1
803	Indole-3-pyruvic acid	1.95572	248.056	144.326	Organic Acids			1				1	1		1
857	Leucine	7.24651	130.087	129.655	Amino Acids		1	1	1	1	1
892	Inositol	8.48416	179.056	130.97	Carbohydrates		1	1	1		1
903	N-Acetyl-5-hydroxytryptamine	5.36487	263.103	165	Not defined					1
985	Palmitic acid	2.5413	255.233	174.014	Lipids	Fatty Acids	1	1	1	1						1
988	D-Pantothenic acid	6.30689	218.103	146.569	Organic Acids				1	1
996	Phenol	1.76487	93.0345	120.267	(Poly)alcohols		1		1		1
998	Phenylacetaldehyde	1.21712	119.05	121.288	Not defined			1	1		1
999	Phenylacetic acid	1.24912	135.045	121.926	Organic Acids					1
1050	Pyridoxal	4.03362	166.051		Not defined										1	1
1175	Uric acid	8.55319	167.021	123.942	Purine derivatives				1	1	1	1	1		1
1188	Xanthine	6.81411	151.026	119.732	Purine derivatives			1			1
2153	Theophylline	2.06802	179.057		Purine derivatives							1	1		1
5055	Resorcinol monoacetate	1.60579	151.04		(Poly)alcohols								1	1	1	1
5147	Salicylamide	1.56263	182.045	132.071	Not defined				1
5281	Stearic acid	0.688758	283.264	181.267	Lipids	Fatty Acids			1	1	1
5744	Hydrocortisone acetate	1.07514	403.214		Steroids								1	1		1
5793	D-Glucose	7.87337	179.055		Carbohydrates											1
5961	Glutamine	9.11269	145.061	127.026	Amino Acids		1	1				1	1	1	1	1
5962	Lysine	7.33218	145.098	133.083	Amino Acids			1	1		1		1	1
6029	Uridine	6.26641	243.062	147.158	Nucleosides/analogs		1	1	1		1	1				1
6036	D-(+)-Galactose	8.1742	179.056	127.126	Carbohydrates					1
6047	Levodopa	5.22674	178.05		Amino Acids								1	1	1	1
6057	Tyrosine	8.26164	180.066	139.714	Amino Acids		1		1	1		1			1
6140	Phenylalanine	7.16574	164.071	137.461	Amino Acids		1	1	1	1	1	1	1	1	1	1
6262	L-Ornithine	9.37065	131.082	129.202	Amino Acids		1
6274	Histidine	9.23857	154.062	126.576	Amino Acids			1	1	1
6305	Tryptophan	7.67108	203.082	147.907	Amino Acids		1	1	1	1	1	1	1	1	1	1
6322	Arginine	9.8549	173.104		Amino Acids									1	1
6508	Quinic acid	8.80012	191.056	131.539	Organic Acids				1		1					1
6723	4-Pyridoxic acid	1.57518	182.046		Organic Acids											1
6844	1-Hydroxy-2-naphthoic acid	1.67983	187.04	133.488	Organic Acids					1		1	1	1	1	1
7405	L-Pyroglutamic acid	7.39057	128.035	123.039	Amino Acids		1	1	1	1
8468	Vanillic acid	1.65059	167.035		Organic Acids									1		1
8640	1-Naphthylamine	6.17352	142.066	125.569	Amines/bases		1		1
9378	2-Hydroxy-3-(4-hydroxyphenyl)propanoic acid	1.23827	163.04		Organic Acids											1
9958	4-Methylcatechol	1.39352	123.045	120.562	(Poly)alcohols					1	1				1
10133	Chenodeoxycholic acid	1.18951	391.286	209.057	Steroids		1					1	1	1	1
10140	Glycocholic acid	5.2601	464.301	199.673	Organic Acids		1		1				1	1	1	1
10457	Suberic acid	5.68567	173.081	130.926	Organic Acids				1
10465	Heptadecanoic acid	1.19666	269.249		Lipids	Fatty Acids								1	1	1
10467	Arachidic acid	1.19338	311.294		Lipids	Fatty Acids						1	1
10685	Indole-3-ethanol	7.62013	142.066	124.711	Not defined		1			1		1	1	1	1	1
10690	Gluconic acid	6.05777	195.052	133.025	Organic Acids						1					1
11005	Myristic acid	1.57518	273.206		Lipids	Fatty Acids										1
11850	Galactitol	6.13488	163.06		Carbohydrates								1
12544	Glycochenodeoxycholic acid	2.11058	448.307	198.897	Steroids		1	1	1	1	1
17106	L-Fucose	8.19543	163.061	128.618	Carbohydrates			1	1	1	1
18950	D-Mannose	8.25315	179.056	130.541	Carbohydrates			1
21236	L-Norleucine	7.14104	130.087	129.308	Amino Acids			1	1
31401	Ursodeoxycholic acid	1.80149	391.285	203.333	Steroids				1	1
65083	3-Amino-4-hydroxybenzoic acid	1.56122	108.045		Organic Acids							1
92907	N-alpha-Acetyl-L-lysine	8.73638	187.108	142.173	Amino Acids						1
97750	Diethyl 2-methyl-3-oxosuccinate	1.4446	157.087		Not defined											1
150923	3-Methyloxindole	2.07068	146.061		Amines/bases										1
161166	L-Kynurenine	0.845911	253.083		Amino Acids									1	1	1
221493	Cholic acid	1.21077	407.281		Steroids											1
222528	Deoxycholic acid	1.45352	391.285		Steroids								1		1	1
387316	Taurochenodeoxycholic acid	3.9181	498.289	208.06	Steroids		1	1	1	1	1
439163	D-Fructofuranose	8.46268	179.056	128.83	Carbohydrates		1	1	1	1
439240	D-Lyxose	8.16808	149.045	124.13	Carbohydrates		1	1	1	1
439260	Norepinephrine	2.17348	150.056		Amines/bases								1
439312	D-Tagatose	1.98997	179.057	127.126	Carbohydrates					1
439763	Taurolithocholic acid	1.56122	482.293		Steroids							1
444539	Cinnamic acid	7.17427	147.045	135.82	Organic Acids			1	1		1		1	1		1
445638	Palmitoleic acid	1.21653	253.217	168.157	Lipids	Fatty Acids			1		1
445639	Oleic acid	5.54415	281.248	181.651	Lipids	Fatty Acids	1		1					1
446066	1,2-Dipalmitoyl-sn-glycerol 3-phosphate	1.81897	693.472		Lipids	Phosphatidylglycerol							1	1
446440	1,2-Dipalmitoyl-phosphatidyl-glycerole	2.0432	721.503		Lipids	Phosphatidylglycerol									1
449008	1-Hexadecanoyl-2-octadecanoyl-sn-glycero-3-phospho-(1'-sn-glycerol)	2.02347	749.535	283.723	Lipids	Phosphatidylglycerol					1		1	1		1
637517	Elaidic acid	0.718533	281.248	175.19	Lipids	Fatty Acids		1
637542	4-Hydroxycinnamic acid	1.24667	163.04		Organic Acids							1	1	1	1	1
638678	Protirelin	5.25447	343.152		Not defined							1			1
657311	Cortisol	1.44428	361.202	196.625	Steroids					1				1	1	1
5280352	Bilirubin	1.19149	583.257		Not defined								1	1	1	1
5280450	Linoleic acid	1.31398	279.233	175.271	Lipids	Fatty Acids		1			1	1	1	1	1	1
5280934	Linolenic acid	1.41697	323.223		Lipids	Fatty Acids										1
5283468	Glyceryl monooleate	1.21022	355.285		Lipids	Monoacylglycerols						1		1	1
5283496	1-Palmitoyl-2-oleoyl-sn-glycero-3-phosphoethanolamine	2.39695	716.522		Lipids	Phosphatidylethanolamine						1		1	1	1
5283497	1-(1Z-hexadecenyl)-2-(4Z,7Z,10Z,13Z,16Z,19Z-docosahexaenoyl)-sn-glycero-3-phosphoethanolamine	1.84903	746.513	283.767	Lipids	Phosphatidylethanolamine					1		1	1
5283499	1-Hexadecanoyl-2-(9Z-octadecenoyl)-sn-glycero-3-phosphoserin	1.62753	742.538		Lipids	Phosphatidylserine						1	1	1		1
5283820	Hyodeoxycholic acid	2.01557	391.286	209.057	Steroids					1
5312434	10-Heptadecenoic acid	1.27228	313.238		Lipids	Fatty Acids									1
5771758	1-Hexadecanoyl-2-(9Z-octadecenoyl)-sn-glycero-3-phospho-(1'-myo-inositol)	5.07952	835.532	301.307	Lipids	Phosphatidylglycerol					1	1			1
6857417	L-Gulonic acid	5.39818	195.051	130.174	Organic Acids		1			1	1
6992098	alpha-Amino-gamma-ureidovaleric acid	9.42467	174.088		Amino Acids							1	1	1	1	1
6995182	(2R)-2-Formamido-4-(methylsulfanyl)butanoic acid	5.64637	176.038		Amino Acids										1
10747814	1-hexadecanoyl-2-(5Z,8Z,11Z,14Z-eicosatetraenoyl)-sn-glycero-3-phosphocholine	3.71084	826.558		Lipids	Phosphatidylcholine						1	1
24779544	1-hexadecanoyl-2-(5Z,8Z,11Z,14Z-eicosatetraenoyl)-sn-glycero-3-phosphoserine	4.81255	738.509		Lipids	Phosphatidylserine						1	1	1	1	1
24779545	1-Stearoyl-2-arachidonoyl-sn-glycero-3-phosphoserine	5.47605	766.538		Lipids	Phosphatidylglycerol						1	1	1	1	1
24779546	1-Octadecanoyl-2-(4Z,7Z,10Z,13Z,16Z,19Z-docosahexaenoyl)-sn-glycero-3-phosphoserine	5.3226	834.529	303.428	Lipids	Phosphatidylserine					1				1	1
24779550	PG(16:0/20:4(5Z,8Z,11Z,14Z))	1.64723	725.512		Lipids	Phosphatidylglycerol						1				1
24779551	1-Octadecanoyl-2-(9Z-octadecenoyl)-sn-glycero-3-phospho-(1'-sn-glycerol)	4.53928	821.555		Lipids	Phosphatidylglycerol						1	1	1	1	1
24779553	1-Stearoyl-2-arachidonoyl-sn-glycero-3-phospho-(1'-sn-glycerol)	4.81377	833.509	297.14	Lipids	Phosphatidylglycerol			1		1			1	1
24779554	1-octadecanoyl-2-(4Z,7Z,10Z,13Z,16Z,19Z-docosahexaenoyl)-sn-glycero-3-phospho-(1'-sn-glycerol)	2.73733	777.548		Lipids	Phosphatidylglycerol							1
24779556	1,2-Dihexadecanoyl-sn-glycero-3-phospho-(1'-myo-inositol)	3.53357	765.527		Lipids	Phosphatidylinositol							1	1	1	1
42607458	1-(1Z-Octadecenyl)-2-(4Z,7Z,10Z,13Z,16Z,19Z-docosahexaenoyl)-sn-glycero-3-phosphoethanolamine	2.96475	774.544	293.765	Lipids	Phosphatidylethanolamine			1					1	1	1
42607465	1-(5Z,8Z,11Z,14Z-Eicosatetraenoyl)-sn-glycero-3-phosphoethanolamine	4.27612	500.278	222.338	Lipids	Lysophospholipids		1	1	1	1			1
42607469	1-(1Z-Hexadecenyl)-sn-glycero-3-phosphoethanolamine	2.15828	436.282	211.718	Lipids	Phosphatidylglycerol					1		1	1		1
42607470	1-[(1Z)-Octadec-1-enyl]-sn-glycero-3-phosphoethanolamine	5.23762	464.314	211.066	Lipids	Phosphatidylglycerol					1
42607490	1,2-Dioctadecanoyl-sn-glycero-3-phospho-(1'-myo-inositol)	1.89108	865.579		Lipids	Phosphatidylinositol								1
42607491	PI(18:0/20:4(5Z,8Z,11Z,14Z))	4.69232	885.55	304.166	Lipids	Phosphatidylinositol			1	1	1	1	1	1	1	1
44251425	1,2-Dioleoylphosphatidylethanolamine	1.6574	742.537		Lipids	Phosphatidylethanolamine							1		1
44825325	[(2S)-2-Azaniumyl-2-carboxyethyl] [(2R)-2,3-bis[[(Z)-octadec-9-enoyl]oxy]propyl] phosphate	5.39199	742.537		Lipids	Phosphatidylglycerol						1		1		1
46891690	2-Azaniumylethyl (2R)-2-hydroxy-3-(stearoyloxy)propyl phosphate	2.16463	480.309	222.672	Lipids	Lysophospholipids	1	1	1	1	1		1	1	1	1
46891779	2-Azaniumylethyl (2R)-2-[(9Z)-octadec-9-enoyloxy]-3-(stearoyloxy)propyl phosphate	4.01027	726.541		Lipids	Phosphatidylethanolamine						1
46891781	2-Arachidonoyl-1-stearoyl-sn-glycero-3-phosphoethanolamine	2.94788	748.528	281.669	Lipids	Phosphatidylethanolamine			1	1	1	1	1	1	1	1
46891796	1-Hexadecanoyl-2-(9Z,12Z-octadecadienoyl)-glycero-3-phospho-(1'-myo-inositol)	2.27105	833.518	294.34	Lipids	Phosphatidylinositol			1	1	1	1	1	1	1	1
46891802	1-Hexadecanoyl-2-(9Z,12Z-octadecadienoyl)-glycero-3-phosphoserine	2.01273	714.507		Lipids	Phosphatidylserine						1	1	1	1	1
46891805	1-Hexadecanoyl-2-(4Z,7Z,10Z,13Z,16Z,19Z-docosahexaenoyl)-sn-glycero-3-phosphoserine	4.54264	762.508	277.34	Lipids	Phosphatidylserine				1		1	1	1	1	1
52924844	PE(22:6(4Z,7Z,10Z,13Z,16Z,19Z)/18:1(9Z))	2.26278	788.522		Lipids	Phosphatidylethanolamine						1	1	1	1
52924896	PE(18:1(9Z)/20:5(5Z,8Z,11Z,14Z,17Z))	4.86783	762.508		Lipids	Phosphatidylethanolamine						1	1	1	1
52924897	PE(18:1(9Z)/20:4(5Z,8Z,11Z,14Z))	2.56139	764.523		Lipids	Phosphatidylethanolamine						1	1	1	1	1
52924918	1-(9Z-Hexadecenoyl)-2-(9Z-octadecenoyl)-glycero-3-phosphoethanolamine	1.96702	714.507		Lipids	Phosphatidylethanolamine						1	1	1	1	1
52925039	1-(1Z,9Z-Octadecadienyl)-2-(4Z,7Z,10Z,13Z,16Z,19Z-docosahexaenoyl)-sn-glycero-3-phosphoethanolamine	1.83636	772.528		Lipids	Phosphatidylethanolamine									1	1
52925079	PE(P-18:0/18:2(9Z,12Z))	4.21256	726.543		Lipids	Phosphatidylethanolamine							1			1
52925088	PE(P-18:0/20:3(8Z,11Z,14Z))	4.05735	752.557		Lipids	Phosphatidylethanolamine									1	1
52925089	PE(P-18:0/20:5(5Z,8Z,11Z,14Z,17Z))	1.85935	748.53	283.74	Lipids	Phosphatidylethanolamine				1	1
52925126	PE(P-16:0/20:4(5Z,8Z,11Z,14Z))	1.63584	722.512	278.962	Lipids	Phosphatidylethanolamine			1		1			1		1
52925127	PE(P-16:0/18:2(9Z,12Z))	4.87648	698.511		Lipids	Phosphatidylethanolamine								1		1
52925128	1-(1Z-Hexadecenyl)-2-oleoyl-sn-glycero-3-phosphoethanolamine	5.56333	746.535		Lipids	Phosphatidylethanolamine										1
52925129	1-(9Z-Hexadecenoyl)-glycero-3-phosphoethanolamine	2.22179	450.262	208.213	Lipids	Lysophospholipids		1		1	1			1	1	1
52925131	1-Eicosanoyl-glycero-3-phosphoethanolamine	2.19925	508.339		Lipids	Lysophospholipids							1	1	1	1
52925132	PE(22:6(4Z,7Z,10Z,13Z,16Z,19Z)/0:0)	2.23017	524.277	228.175	Lipids	Lysophospholipids		1			1		1	1	1	1
52925133	PE(22:4(7Z,10Z,13Z,16Z)/0:0)	3.75487	528.308		Lipids	Lysophospholipids										1
52925139	1-(11Z-Eicosenoyl)-glycero-3-phosphoethanolamine	2.15281	506.324		Lipids	Lysophospholipids							1	1	1	1
52925140	1-(11Z,14Z-Eicosadienoyl)-glycero-3-phosphoethanolamine	2.36633	504.309	227.607	Lipids	Lysophospholipids					1	1		1	1
52925141	PE(20:3(8Z,11Z,14Z)/0:0)	2.39707	548.298		Lipids	Lysophospholipids									1	1
52925155	PS(18:1(9Z)/22:6(4Z,7Z,10Z,13Z,16Z,19Z))	5.03392	788.52		Lipids	Phosphatidylserine							1			1
52925992	PS(18:0/22:4(7Z,10Z,13Z,16Z))	4.5322	820.553		Lipids	Phosphatidylserine								1	1	1
52925993	PS(18:0/20:5(5Z,8Z,11Z,14Z,17Z))	4.46807	764.524		Lipids	Phosphatidylserine						1	1	1	1	1
52925994	Phosphatidylserine(18:0/20:3)	5.7684	768.553		Lipids	Phosphatidylserine							1	1	1	1
52926011	PS(16:0/20:3(8Z,11Z,14Z))	2.48291	740.521		Lipids	Phosphatidylserine							1	1	1	1
52926014	1-Palmitoyl-2-stearoyl-sn-glycero-3-phosphoserine	1.7605	762.528		Lipids	Phosphatidylserine									1
52926067	1-Octadecanoyl-2-(11Z,14Z-eicosadienoyl)-glycero-3-phosphoserine	4.09714	770.568		Lipids	Phosphatidylserine						1	1	1	1	1
52927148	PG(18:0/22:4(7Z,10Z,13Z,16Z))	1.94738	861.543	305.179	Lipids	Phosphatidylglycerol			1		1
52927149	1-Octadecanoyl-2-(5Z,8Z,11Z,14Z,17Z-eicosapentaenoyl)-glycero-3-phospho-(1'-sn-glycerol)	1.40322	831.494		Lipids	Phosphatidylglycerol										1
52927150	1-octadecanoyl-2-(8Z,11Z,14Z-eicosatrienoyl)-glycero-3-phospho-(1'-sn-glycerol)	2.06318	845.556		Lipids	Phosphatidylglycerol							1	1		1
52927169	PG(16:0/20:3(8Z,11Z,14Z))	1.75018	771.519		Lipids	Phosphatidylglycerol							1	1
52927184	1,2-Di-(9Z-tetradecenoyl)-sn-glycero-3-phospho-(1'-sn-glycerol)	2.39025	697.383		Lipids	Phosphatidylglycerol								1	1	1
52927248	1,2-Di-(9Z-octadecenoyl)-sn-glycero-3-phospho-(1'-sn-glycerol)	5.17862	809.511		Lipids	Phosphatidylglycerol							1
52927465	PI(18:0/22:6(4Z,7Z,10Z,13Z,16Z,19Z))	2.84302	909.549		Lipids	Phosphatidylinositol							1		1	1
52927466	1-(9Z-Octadecenoyl)-2-(4Z,7Z,10Z,13Z,16Z,19Z-docosahexaenoyl)-sn-glycero-3-phospho-(1'-myo-inositol)	2.98961	863.541		Lipids	Phosphatidylinositol							1	1		1
52928306	PI(18:0/22:4(7Z,10Z,13Z,16Z))	1.50568	959.586		Lipids	Phosphatidylinositol								1
52928307	PI(18:0/20:5(5Z,8Z,11Z,14Z,17Z))	4.80452	883.534	309.126	Lipids	Phosphatidylinositol					1
52928328	PI(16:0/20:3(8Z,11Z,14Z))	3.75838	859.533	296.787	Lipids	Phosphatidylinositol				1	1	1	1	1		1
52928331	1-Hexadecanoyl-2-octadecanoyl-glycero-3-phospho-(1'-myo-inositol)	5.63895	793.557		Lipids	Phosphatidylinositol										1
52928334	1-Hexadecanoyl-2-(9Z-hexadecenoyl)-glycero-3-phospho-(1'-myo-inositol)	3.32676	807.503		Lipids	Phosphatidylinositol						1	1	1	1	1
52928411	PI(16:0/20:4(5Z,8Z,11Z,14Z))	4.70804	857.517	297.516	Lipids	Phosphatidylinositol			1	1	1	1	1	1	1	1
52929791	PE(P-18:1(9Z)/20:4(5Z,8Z,11Z,13E)(15OH[S]))	1.96863	764.524	277.572	Lipids	Phosphatidylethanolamine		1				1	1	1	1	1
53479590	PE(16:0/22:5(7Z,10Z,13Z,16Z,19Z))	4.7934	764.525		Lipids	Phosphatidylethanolamine								1		1
53479612	PE(18:0/22:5(7Z,10Z,13Z,16Z,19Z))	4.01647	774.543		Lipids	Phosphatidylethanolamine								1		1
53479654	PE(18:1(9Z)/22:5(7Z,10Z,13Z,16Z,19Z))	3.12287	772.53		Lipids	Phosphatidylethanolamine									1	1
53480612	PG(18:0/22:5(4Z,7Z,10Z,13Z,16Z))	4.41264	859.53	292.604	Lipids	Phosphatidylglycerol					1		1		1
53480858	PE(P-18:0/22:5(7Z,10Z,13Z,16Z,19Z))	2.51038	822.562		Lipids	Phosphatidylethanolamine							1
58177709	1-(9Z-octadecenoyl)-sn-glycero-3-phosphoethanolamine	4.65484	478.293	217.163	Lipids	Lysophospholipids	1	1		1		1	1	1	1	1
58177710	1-Palmitoyl-sn-glycero-3-phosphoethanolamine	2.27196	452.278	212.783	Lipids	Lysophospholipids		1	1	1	1	1	1	1	1	1
59720717	2-Oleoyl-1-stearoyl-sn-glycero-3-phosphoserine	2.03612	770.532		Lipids	Phosphatidylserine							1		1
71306340	1-Palmitoyl-2-arachidonoyl-sn-glycero-3-phosphoethanolamine	4.55519	738.507		Lipids	Phosphatidylethanolamine						1	1	1	1	1
71728379	2-Azaniumylethyl [(2R)-2-[(9Z,12Z)-octadeca-9,12-dienoyl]oxy-3-[(Z)-octadec-9-enoyl]oxypropyl] phosphate	3.91751	740.523		Lipids	Phosphatidylethanolamine						1	1	1	1	1
86289142	1-Stearoyl-2-linoleoyl-sn-glycero-3-phospho-1D-myo-inositol	4.32419	861.547	304.483	Lipids	Phosphatidylinositol		1	1		1
86289492	1-Palmitoyl-2-docosahexaenoyl-sn-glycero-3-phosphoethanolamine	4.7816	762.508		Lipids	Phosphatidylethanolamine						1	1	1	1	1
86289497	2-Docosahexaenoyl-1-stearoyl-sn-glycero-3-phosphoethanolamine	3.02367	790.54		Lipids	Phosphatidylethanolamine						1		1		1
86289532	2-Azaniumylethyl [(2R)-2-[(5Z,8Z,11Z,14Z)-icosa-5,8,11,14-tetraenoyl]oxy-3-[(Z)-octadec-1-enoxy]propyl] phosphate	1.89137	750.543	281.638	Lipids	Phosphatidylglycerol					1		1		1	1
86583448	2-Azaniumylethyl (2R)-2-hydroxy-3-(tetradecanoyloxy)propyl phosphate	2.33502	424.246		Lipids	Lysophospholipids							1	1	1	1

## Sheet: Metabolites IM-AIF Fixed 14
PubChem ID	PubChem Name	Chemical Class	Subchemical Class	IM-AIF Fixed 14eV	Adducts	m/z	Rt (min)	CCS (Å2)	Overall Score	Fragmentation Score	Mass Error (ppm)	Isotope Similarity	Retention Time Error (min)	dCCS (Å2)
244	Benzyl alcohol	(Poly)alcohols		1	M-H	107.05	1.32036	122.67	41.4	0	-4.62687	97.722		2.86067
247	Betaine	Not defined		1	M-H	116.071	7.78233	125.669	48.8	0	-3.82487	99.2003		-0.530777
588	Creatinine	Nucleosides/analogs		1	M-H	112.051	6.0676	120.977	41.8	0	-4.2575	94.4515		1.97471
785	Hydroquinone	(Poly)alcohols		1	M-H	109.029	1.59132	118.495	42.1	0	-2.70332	96.1815		-2.28938
857	Leucine	Amino Acids		1	M-H	130.087	7.24651	129.655	59.4	0	-0.238477	98.4299		0.00503872
892	Inositol	Carbohydrates		1	M-H	179.056	8.48416	130.97	56.5	0	-2.34125	92.3456		0.0405705
985	Palmitic acid	Lipids	Fatty Acids	1	M-H	255.232	2.5413	174.014	43.3	0	-4.23176	91.296		-1.62902
996	Phenol	(Poly)alcohols		1	M-H	93.0344	1.76487	120.267	40.3	0	-1.5337	93.4715		4.26691
5961	Glutamine	Amino Acids		1	M-H	145.061	9.11269	127.026	64	52.3	-4.91923	97.9396		0.166132
6029	Uridine	Nucleosides/analogs		1	M-H	243.062	6.26641	147.158	65.4	76.8	-0.333603	97.1931		-0.518771
6057	Tyrosine	Amino Acids		1	M-H	180.066	8.26164	139.714	64.8	68.3	-1.71218	97.3875		-0.373632
6140	Phenylalanine	Amino Acids		1	M-H	164.072	7.16574	137.461	56.3	74.4	-0.148678	95.0327		4.06204
6262	L-Ornithine	Amino Acids		1	M-H	131.082	9.37065	129.202	43.7	0	-4.50715	93.5148		1.20215
6305	Tryptophan	Amino Acids		1	M-H	203.083	7.67108	147.907	60.4	80.8	0.496356	95.451		1.66049
7405	L-Pyroglutamic acid	Amino Acids		1	M-H	128.035	7.39057	123.039	42.7	0	-1.3909	93.6921		1.82612
8640	1-Naphthylamine	Amines/bases		1	M-H	142.066	6.17352	125.569	46.1	0	-2.83706	91.189		-0.689099
10133	Chenodeoxycholic acid	Steroids		1	M-H	391.287	1.18951	209.057	40.7	2.49	3.85236	76.1754		2.05734
10140	Glycocholic acid	Organic Acids		1	M-H	464.302	5.2601	199.673	47.4	7.41	0.802485	77.8453		-0.726613
10685	Indole-3-ethanol	Not defined		1	M-H2O-H	142.066	7.62013	124.711	43.9	25.2	-1.49937	96.2168
12544	Glycochenodeoxycholic acid	Steroids		1	M-H	448.308	2.11058	198.897	54.4	0	1.90187	89.1417		0.141636
387316	Taurochenodeoxycholic acid	Steroids		1	M-H	498.288	3.9181	208.06	43.9	0	-2.00721	88.1342		1.63534
439163	D-Fructofuranose	Carbohydrates		1	M-H	179.056	8.46268	128.83	47.5	0	-1.51588	98.5319		-0.770265
439240	D-Lyxose	Carbohydrates		1	M-H	149.045	8.16808	124.13	40.3	0	-2.68059	97.4013		-6.47645
445639	Oleic acid	Lipids	Fatty Acids	1	M-H	281.248	5.54415	181.651	45	0	-0.829387	97.2502		1.82289
6857417	L-Gulonic acid	Organic Acids		1	M-H	195.051	5.39818	130.174	48.6	0	0.0271905	92.0497		0.504583
46891690	2-Azaniumylethyl (2R)-2-hydroxy-3-(stearoyloxy)propyl phosphate	Lipids	Lysophospholipids	1	M-H	480.309	2.16463	222.672	43.2	0	-0.819154	95.6046		3.27982
58177709	1-(9Z-octadecenoyl)-sn-glycero-3-phosphoethanolamine	Lipids	Lysophospholipids	1	M-H	478.296	4.65484	217.163	43.6	46.8	4.01322	76.1243

## Sheet: Metabolites IM-AIF Fixed 28
PubChem ID	PubChem Name	Chemical Class	Subchemical Class	IM-AIF Fixed 28eV	Adducts	m/z	Rt (min)	CCS (Å2)	Overall Score	Fragmentation Score	Mass Error (ppm)	Isotope Similarity	Retention Time Error (min)	dCCS (Å2)
135	4-Hydroxybenzoic acid	Organic Acids		1	M-H	137.024	1.96256	121.744	43.4	0	-3.02333	92.0552		1.24407
244	Benzyl alcohol	(Poly)alcohols		1	M-H	107.05	1.32036	122.67	42.1	0	-0.585217	96.5316		2.86061
785	Hydroquinone	(Poly)alcohols		1	M-H	109.029	1.59132	118.495	43.9	0	-3.1937	93.257		1.13749
800	Indole-3-acetaldehyde	Amines/bases		1	M+FA-H	204.067	6.17365	149.976	46.2	32.6	-0.632192	99.2171
803	Indole-3-pyruvic acid	Organic Acids		1	M+FA-H	248.056	1.95572	144.326	41.3	12.9	-1.30803	95.1748
857	Leucine	Amino Acids		1	M-H	130.087	7.24651	129.655	59.4	0	-0.506255	98.5725		0.00504237
892	Inositol	Carbohydrates		1	M-H	179.056	8.48416	130.97	56.9	0	-0.818207	92.3456		0.0405533
985	Palmitic acid	Lipids	Fatty Acids	1	M-H	255.233	2.5413	174.014	43.9	0	-1.75934	95.9039		2.02697
998	Phenylacetaldehyde	Not defined		1	M-H	119.05	1.21712	121.288	48.6	0	-4.25629	96.0387		0.459946
1188	Xanthine	Purine derivatives		1	M-H	151.026	6.81411	119.732	45.7	0	-1.5358	97.1342		0.97474
5961	Glutamine	Amino Acids		1	M-H	145.062	9.11269	127.026	43.6	0	-1.63092	98.626		1.8854
5962	Lysine	Amino Acids		1	M-H	145.098	7.33218	133.083	43.5	0	-1.42562	94.3867		1.62706
6029	Uridine	Nucleosides/analogs		1	M-H	243.062	6.26641	147.158	45.8	0	-1.4667	98.2596		1.23411
6140	Phenylalanine	Amino Acids		1	M-H	164.072	7.16574	137.461	42.7	0	-0.802187	95.1276		2.30703
6274	Histidine	Amino Acids		1	M-H	154.062	9.23857	126.576	57.2	0	-2.32816	97.8769		-0.05347
6305	Tryptophan	Amino Acids		1	M-H	203.082	7.67108	147.907	58.9	72	-0.689708	96.6176		1.66051
7405	L-Pyroglutamic acid	Amino Acids		1	M-H	128.035	7.39057	123.039	55.4	0	-0.910481	95.8155		0.108214
12544	Glycochenodeoxycholic acid	Steroids		1	M-H	448.306	2.11058	198.897	52.9	0	-1.78307	81.4876		0.141673
17106	L-Fucose	Carbohydrates		1	M-H	163.061	8.19543	128.618	43.1	0	-1.25078	92.556		1.6031
18950	D-Mannose	Carbohydrates		1	M-H	179.056	8.25315	130.541	51.7	0	-1.13339	92.3456		-0.259443
21236	L-Norleucine	Amino Acids		1	M-H	130.087	7.14104	129.308	46.3	0	-0.371904	98.2291		1.04808
387316	Taurochenodeoxycholic acid	Steroids		1	M-H	498.29	3.9181	208.06	41.7	0	0.932366	75.8821		1.63531
439163	D-Fructofuranose	Carbohydrates		1	M-H	179.056	8.46268	128.83	47	0	-1.84609	96.3071		-0.770261
439240	D-Lyxose	Carbohydrates		1	M-H	149.045	8.16808	124.13	39.7	0	-3.68543	95.2074		-6.47644
444539	Cinnamic acid	Organic Acids		1	M-H	147.045	7.17427	135.82	41	0	-2.45588	96.4359		4.10389
637517	Elaidic acid	Lipids	Fatty Acids	1	M-H	281.248	0.718533	175.19	54.9	0	-2.06552	97.7736		0.190442
5280450	Linoleic acid	Lipids	Fatty Acids	1	M-H	279.234	1.31398	175.271	47	0	2.2878	93.9836		-0.929066
42607465	1-(5Z,8Z,11Z,14Z-Eicosatetraenoyl)-sn-glycero-3-phosphoethanolamine	Lipids	Lysophospholipids	1	M-H	500.278	4.27612	222.338	45.7	30.5	0.209008	82.8062		4.79306
46891690	2-Azaniumylethyl (2R)-2-hydroxy-3-(stearoyloxy)propyl phosphate	Lipids	Lysophospholipids	1	M-H	480.309	2.16463	222.672	44.2	15.9	-1.30887	95.442		7.17402
52925129	1-(9Z-Hexadecenoyl)-glycero-3-phosphoethanolamine	Lipids	Lysophospholipids	1	M-H	450.261	2.22179	208.213	44.8	3.55	-4.33048	87.2724		1.38541
52925132	PE(22:6(4Z,7Z,10Z,13Z,16Z,19Z)/0:0)	Lipids	Lysophospholipids	1	M-H	524.277	2.23017	228.175	38.8	0.752	-2.16943	78.098		4.19758
52929791	PE(P-18:1(9Z)/20:4(5Z,8Z,11Z,13E)(15OH[S]))	Lipids	Phosphatidylethanolamine	1	M-H2O-H	746.512	1.96863	277.572	35.7	1.22	-1.14138	78.8737
58177709	1-(9Z-octadecenoyl)-sn-glycero-3-phosphoethanolamine	Lipids	Lysophospholipids	1	M-H	478.296	4.65484	217.163	39.1	13.8	3.37935	85.6164
58177710	1-Palmitoyl-sn-glycero-3-phosphoethanolamine	Lipids	Lysophospholipids	1	M-H	452.278	2.27196	212.783	55.7	28.3	-0.549217	93.9994		-0.661358
86289142	1-Stearoyl-2-linoleoyl-sn-glycero-3-phospho-1D-myo-inositol	Lipids	Phosphatidylinositol	1	M-H	861.548	4.32419	304.483	38	0	-2.04887	73.1075		5.17846

## Sheet: Metabolites IM-AIF Fixed 56
PubChem ID	PubChem Name	Chemical Class	Subchemical Class	IM-AIF Fixed 56eV	Adducts	m/z	Rt (min)	CCS (Å2)	Overall Score	Fragmentation Score	Mass Error (ppm)	Isotope Similarity	Retention Time Error (min)	dCCS (Å2)
244	Benzyl alcohol	(Poly)alcohols		1	M-H	107.05	1.32036	122.67	48.2	0	-0.268651	96.3608		-0.602126
790	Hypoxanthine	Purine derivatives		1	M-H	135.031	6.29891	119.384	42.1	0	-0.492555	97.6903		3.12714
798	Indole	Not defined		1	M-H	116.051	7.82623	119.633	48.6	0	-0.341385	99.4875		-0.623761
857	Leucine	Amino Acids		1	M-H	130.087	7.24651	129.655	44.3	0	-0.405427	98.568		1.74809
892	Inositol	Carbohydrates		1	M-H	179.056	8.48416	130.97	57	0	0.257709	92.3456		0.0405411
985	Palmitic acid	Lipids	Fatty Acids	1	M-H	255.233	2.5413	174.014	40.4	0	0.00702662	93.3414		7.5538
988	D-Pantothenic acid	Organic Acids		1	M-H	218.103	6.30689	146.569	41.6	0	-1.6924	92.0408		2.6903
996	Phenol	(Poly)alcohols		1	M-H	93.0345	1.76487	120.267	41.2	0	-1.36017	97.5633		4.26691
998	Phenylacetaldehyde	Not defined		1	M-H	119.05	1.21712	121.288	44.7	0	-0.918016	96.1149		-1.256
1175	Uric acid	Purine derivatives		1	M-H	167.021	8.55319	123.942	43.7	0	-0.91787	97.0114		1.70225
5147	Salicylamide	Not defined		1	M+FA-H	182.045	1.56263	132.071	47.7	51.5	-4.12874	91.9203
5281	Stearic acid	Lipids	Fatty Acids	1	M-H	283.266	0.688758	181.267	41	0	4.64192	96.186		4.39585
5962	Lysine	Amino Acids		1	M-H	145.098	7.33218	133.083	43.6	0	-1.75802	97.2941		-1.85881
6029	Uridine	Nucleosides/analogs		1	M-H	243.062	6.26641	147.158	49.7	0	-0.884339	95.8967		-0.518765
6057	Tyrosine	Amino Acids		1	M-H	180.066	8.26164	139.714	42.4	0	-0.810032	97.5211		3.1312
6140	Phenylalanine	Amino Acids		1	M-H	164.072	7.16574	137.461	48.8	0	-1.01034	95.1558		0.558509
6274	Histidine	Amino Acids		1	M-H	154.062	9.23857	126.576	43.8	0	-1.24216	97.955		-1.76412
6305	Tryptophan	Amino Acids		1	M-H	203.082	7.67108	147.907	44.4	0	-0.602737	96.0108		1.66051
6508	Quinic acid	Organic Acids		1	M-H	191.056	8.80012	131.539	52.6	0	-2.38321	97.194		-0.248134
7405	L-Pyroglutamic acid	Amino Acids		1	M-H	128.035	7.39057	123.039	42.8	0	-1.02294	93.6921		1.82612
8640	1-Naphthylamine	Amines/bases		1	M-H	142.066	6.17352	125.569	46	0	0.428267	97.1942		1.02642
10140	Glycocholic acid	Organic Acids		1	M-H	464.302	5.2601	199.673	62.7	66.1	-0.152188	94.551		-0.726603
10457	Suberic acid	Organic Acids		1	M-H	173.081	5.68567	130.926	40.5	0	-4.45593	90.791		-2.67354
12544	Glycochenodeoxycholic acid	Steroids		1	M-H	448.307	2.11058	198.897	41	0	0.739326	88.9067		3.91272
17106	L-Fucose	Carbohydrates		1	M-H	163.061	8.19543	128.618	43	0	-0.0591604	92.556		-1.82283
21236	L-Norleucine	Amino Acids		1	M-H	130.087	7.14104	129.308	43.3	0	-0.0264833	98.3727		-2.43114
31401	Ursodeoxycholic acid	Steroids		1	M-H	391.285	1.80149	203.333	41.6	0	-1.13528	81.4378		-2.16705
387316	Taurochenodeoxycholic acid	Steroids		1	M-H	498.288	3.9181	208.06	42.2	0	-3.27906	80.8562		1.63535
439163	D-Fructofuranose	Carbohydrates		1	M-H	179.056	8.46268	128.83	47.2	0	-0.80757	96.2401		-0.770273
439240	D-Lyxose	Carbohydrates		1	M-H	149.045	8.16808	124.13	43.8	0	-2.08399	93.5675		-1.35096
444539	Cinnamic acid	Organic Acids		1	M-H	147.045	7.17427	135.82	41.4	0	-3.97043	92.8217		2.35295
445638	Palmitoleic acid	Lipids	Fatty Acids	1	M-H	253.217	1.21653	168.157	41.5	0	-3.02554	92.1239		-2.97281
445639	Oleic acid	Lipids	Fatty Acids	1	M-H	281.247	5.54415	181.651	40.6	0	-4.19608	91.363		3.67826
24779553	1-Stearoyl-2-arachidonoyl-sn-glycero-3-phospho-(1'-sn-glycerol)	Lipids	Phosphatidylglycerol	1	M+Cl	833.512	4.81377	297.14	34.3	7.44	1.98728	66.2227
42607458	1-(1Z-Octadecenyl)-2-(4Z,7Z,10Z,13Z,16Z,19Z-docosahexaenoyl)-sn-glycero-3-phosphoethanolamine	Lipids	Phosphatidylethanolamine	1	M-H	774.543	2.96475	293.765	40.7	20.5	-1.08171	71.423		7.76542
42607465	1-(5Z,8Z,11Z,14Z-Eicosatetraenoyl)-sn-glycero-3-phosphoethanolamine	Lipids	Lysophospholipids	1	M-H	500.278	4.27612	222.338	46.3	1.81	0.454056	80.7068		0.914016
42607491	PI(18:0/20:4(5Z,8Z,11Z,14Z))	Lipids	Phosphatidylinositol	1	M-H	885.55	4.69232	304.166	42.2	1.04	-0.209737	87.4357		-4.24187
46891690	2-Azaniumylethyl (2R)-2-hydroxy-3-(stearoyloxy)propyl phosphate	Lipids	Lysophospholipids	1	M-H	480.31	2.16463	222.672	56.5	48.6	0.14072	93.8801		1.34017
46891781	2-Arachidonoyl-1-stearoyl-sn-glycero-3-phosphoethanolamine	Lipids	Phosphatidylethanolamine	1	M-H2O-H	748.528	2.94788	281.669	38.2	7.81	-0.749086	83.8795
46891796	1-Hexadecanoyl-2-(9Z,12Z-octadecadienoyl)-glycero-3-phospho-(1'-myo-inositol)	Lipids	Phosphatidylinositol	1	M-H	833.515	2.27105	294.34	49.9	12.1	-3.9366	86.2106		0.945064
52925126	PE(P-16:0/20:4(5Z,8Z,11Z,14Z))	Lipids	Phosphatidylethanolamine	1	M-H	722.513	1.63584	278.962	51.1	54.1	0.171293	73.6543		2.93053
52927148	PG(18:0/22:4(7Z,10Z,13Z,16Z))	Lipids	Phosphatidylglycerol	1	M+Cl	861.541	1.94738	305.179	34.1	12.9	-1.23986	58.9655
52928411	PI(16:0/20:4(5Z,8Z,11Z,14Z))	Lipids	Phosphatidylinositol	1	M-H	857.516	4.70804	297.516	45.4	3.56	-2.899	86.7418		1.81345
58177710	1-Palmitoyl-sn-glycero-3-phosphoethanolamine	Lipids	Lysophospholipids	1	M-H	452.279	2.27196	212.783	40.7	0	0.914259	90.2001		5.10912
86289142	1-Stearoyl-2-linoleoyl-sn-glycero-3-phospho-1D-myo-inositol	Lipids	Phosphatidylinositol	1	M-H	861.547	4.32419	304.483	33.4	0	-3.2078	59.176		9.41294

## Sheet: Metabolites IM-AIF Ramp 10-60
PubChem ID	PubChem Name	Chemical Class	Subchemical Class	IM-AIF Ramped 10-60eV	Adducts	m/z	Rt (min)	CCS (Å2)	Overall Score	Fragmentation Score	Mass Error (ppm)	Isotope Similarity	Retention Time Error (min)	dCCS (Å2)
227	Anthranilic acid	Amino Acids		1	M+FA-H	182.045	1.53017	130.355	38.8	3.65	-3.90087	94.7654
244	Benzyl alcohol	(Poly)alcohols		1	M-H	107.05	1.32036	122.67	44.6	0	-2.75438	95.9155		1.12566
588	Creatinine	Nucleosides/analogs		1	M-H	112.051	6.0676	120.977	40.6	0	-2.67335	94.4515		3.70126
785	Hydroquinone	(Poly)alcohols		1	M-H	109.029	1.59132	118.495	44.2	0	-4.14185	95.9201		1.1375
857	Leucine	Amino Acids		1	M-H	130.087	7.24651	129.655	43.9	0	-1.12942	97.9141		1.7481
903	N-Acetyl-5-hydroxytryptamine	Not defined		1	M+FA-H	263.103	5.36487	165	39.2	0.859	-2.68504	98.1418
985	Palmitic acid	Lipids	Fatty Acids	1	M-H	255.232	2.5413	174.014	40.1	0	-3.02285	93.3551		5.70588
988	D-Pantothenic acid	Organic Acids		1	M-H	218.102	6.30689	146.569	39	0	-4.93636	89.1817		4.44843
999	Phenylacetic acid	Organic Acids		1	M-H	135.045	1.24912	121.926	43	0	-4.0503	95.5174		-1.57411
1175	Uric acid	Purine derivatives		1	M-H	167.021	8.55319	123.942	58.3	82.5	0.00293195	96.1453		3.4019
5281	Stearic acid	Lipids	Fatty Acids	1	M-H	283.264	0.688758	181.267	45.9	0	-2.46067	93.6799		-1.15132
6036	D-(+)-Galactose	Carbohydrates		1	M-H	179.056	8.1742	127.126	41.5	0	-1.16859	92.3456		-2.67445
6057	Tyrosine	Amino Acids		1	M-H	180.066	8.26164	139.714	56.5	68.3	-2.13415	95.7901		-2.11642
6140	Phenylalanine	Amino Acids		1	M-H	164.072	7.16574	137.461	60.8	77.1	-0.423053	95.5714		-1.18348
6274	Histidine	Amino Acids		1	M-H	154.062	9.23857	126.576	57.1	0	-1.83106	97.2694		-0.053476
6305	Tryptophan	Amino Acids		1	M-H	203.082	7.67108	147.907	75.2	95.6	-0.616435	96.0746		-0.105655
6844	1-Hydroxy-2-naphthoic acid	Organic Acids		1	M-H	187.04	1.67983	133.488	43.4	0	-2.87944	97.4788		1.78762
7405	L-Pyroglutamic acid	Amino Acids		1	M-H	128.035	7.39057	123.039	43.9	0	-1.76575	97.8629		-1.60264
9958	4-Methylcatechol	(Poly)alcohols		1	M-H	123.045	1.39352	120.562	63.6	65.7	0.660496	92.2435		0.316961
10685	Indole-3-ethanol	Not defined		1	M-H2O-H	142.066	7.62013	124.711	44.3	25.9	-1.68055	97.7935
12544	Glycochenodeoxycholic acid	Steroids		1	M-H	448.306	2.11058	198.897	43.3	0	-1.5757	89.7505		2.0246
17106	L-Fucose	Carbohydrates		1	M-H	163.061	8.19543	128.618	43.6	0	-2.05299	95.7243		1.60311
31401	Ursodeoxycholic acid	Steroids		1	M-H	391.285	1.80149	203.333	42	0	-1.35733	83.7172		-2.16704
387316	Taurochenodeoxycholic acid	Steroids		1	M-H	498.288	3.9181	208.06	35.5	0	-2.57988	70.1333		7.35644
439163	D-Fructofuranose	Carbohydrates		1	M-H	179.056	8.46268	128.83	47	0	-2.73325	97.3801		-0.770251
439240	D-Lyxose	Carbohydrates		1	M-H	149.045	8.16808	124.13	41.1	0	-2.19444	98.011		-4.77482
439312	D-Tagatose	Carbohydrates		1	M-H	179.057	1.98997	127.126	42	0	2.30539	96.4468		-2.67449
657311	Cortisol	Steroids		1	M-H	361.202	1.44428	196.625	38.1	0.165	-1.23633	81.1839		6.42516
5283820	Hyodeoxycholic acid	Steroids		1	M-H	391.286	2.01557	209.057	39.8	0	1.65569	76.1754		2.55736
6857417	L-Gulonic acid	Organic Acids		1	M-H	195.052	5.39818	130.174	42.6	0	3.49908	97.8012		2.21162
42607465	1-(5Z,8Z,11Z,14Z-Eicosatetraenoyl)-sn-glycero-3-phosphoethanolamine	Lipids	Lysophospholipids	1	M-H	500.277	4.27612	222.338	41.3	2.23	-3.49826	84.3857		2.85109
42607491	PI(18:0/20:4(5Z,8Z,11Z,14Z))	Lipids	Phosphatidylinositol	1	M-H	500.277	4.69232	304.166	49.6	13.2	-2.94687	91.4832		-1.01799
46891690	2-Azaniumylethyl (2R)-2-hydroxy-3-(stearoyloxy)propyl phosphate	Lipids	Lysophospholipids	1	M-H	885.55	2.16463	222.672	56.7	22.5	0.00593622	84.8033		-0.0185184
46891781	2-Arachidonoyl-1-stearoyl-sn-glycero-3-phosphoethanolamine	Lipids	Phosphatidylethanolamine	1	M-H2O-H	748.529	2.94788	281.669	36.8	1.83	0.58711	83.0493
46891796	1-Hexadecanoyl-2-(9Z,12Z-octadecadienoyl)-glycero-3-phospho-(1'-myo-inositol)	Lipids	Phosphatidylinositol	1	M-H	833.517	2.27105	294.34	43	1.11	-1.91068	60.4865		0.945042
46891805	1-Hexadecanoyl-2-(4Z,7Z,10Z,13Z,16Z,19Z-docosahexaenoyl)-sn-glycero-3-phosphoserine	Lipids	Phosphatidylserine	1	M-CO2-H	762.507	4.54264	277.34	35.4	0.0293	-1.73985	78.8273
52925089	PE(P-18:0/20:5(5Z,8Z,11Z,14Z,17Z))	Lipids	Phosphatidylethanolamine	1	M-H	748.529	1.85935	283.74	42.3	2.69	0.308841	90.0044		4.81141
52925129	1-(9Z-Hexadecenoyl)-glycero-3-phosphoethanolamine	Lipids	Lysophospholipids	1	M-H	450.263	2.22179	208.213	40.8	4.92	1.12001	90.6977		-8.13144
52928328	PI(16:0/20:3(8Z,11Z,14Z))	Lipids	Phosphatidylinositol	1	M-CO2-H	815.54	3.75838	296.787	35.4	0.141	-4.57378	82.2455
52928411	PI(16:0/20:4(5Z,8Z,11Z,14Z))	Lipids	Phosphatidylinositol	1	M-H	857.52	4.70804	297.516	50.1	0.339	1.56443	70.9213		-0.280317
58177709	1-(9Z-octadecenoyl)-sn-glycero-3-phosphoethanolamine	Lipids	Lysophospholipids	1	M-H	478.295	4.65484	217.163	40.9	14.6	2.22574	92.774
58177710	1-Palmitoyl-sn-glycero-3-phosphoethanolamine	Lipids	Lysophospholipids	1	M-H	452.277	2.27196	212.783	44.7	7.13	-2.0389	93.8649		-2.57467

## Sheet: Metabolites IM-AIF Ramp 30-60
PubChem ID	PubChem Name	Chemical Class	Subchemical Class	IM-AIF Ramped 30-60eV	Adducts	m/z	Rt (min)	CCS (Å2)	Overall Score	Fragmentation Score	Mass Error (ppm)	Isotope Similarity	Retention Time Error (min)	dCCS (Å2)
127	4-Hydroxyphenylacetic acid	Organic Acids		1	M-CO2-H	107.05	1.37442	118.177	44.1	26.2	1.41853	95.8282
244	Benzyl alcohol	(Poly)alcohols		1	M-H	107.05	1.32036	122.67	41.1	0	-0.867065	96.995		4.60279
588	Creatinine	Nucleosides/analogs		1	M-H	112.051	6.0676	120.977	51	0	-4.42125	94.4515		0.25534
790	Hypoxanthine	Purine derivatives		1	M-H	135.031	6.29891	119.384	43.1	0	0.343477	96.1633		-1.95902
798	Indole	Not defined		1	M-H	116.05	7.82623	119.633	44.9	0	-2.16458	96.2296		1.08942
857	Leucine	Amino Acids		1	M-H	130.087	7.24651	129.655	44.1	0	-1.05461	98.5526		-1.73113
892	Inositol	Carbohydrates		1	M-H	179.056	8.48416	130.97	43.9	0	-0.766577	97.2862		1.75798
996	Phenol	(Poly)alcohols		1	M-H	93.0346	1.76487	120.267	40.9	0	0.649157	95.1821		4.26687
998	Phenylacetaldehyde	Not defined		1	M-H	119.05	1.21712	121.288	49	0	-3.49884	97.3522		0.459936
1175	Uric acid	Purine derivatives		1	M-H	167.021	8.55319	123.942	60.2	82.5	-0.8972	96.5687		-1.67669
1188	Xanthine	Purine derivatives		1	M-H	151.026	6.81411	119.732	47.5	0	-1.05097	97.88		-0.711168
5281	Stearic acid	Lipids	Fatty Acids	1	M-H	283.264	0.688758	181.267	41.5	0	-0.0823515	96.9568		6.25612
5962	Lysine	Amino Acids		1	M-H	145.098	7.33218	133.083	54.5	0	-2.92651	94.1763		-0.119206
6029	Uridine	Nucleosides/analogs		1	M-H	243.062	6.26641	147.158	45.7	0	-0.535297	96.4747		1.2341
6140	Phenylalanine	Amino Acids		1	M-H	164.071	7.16574	137.461	48.8	0	-1.24931	95.4799		0.558512
6305	Tryptophan	Amino Acids		1	M-H	203.082	7.67108	147.907	59.4	76	-1.15722	96.1456		1.66051
6508	Quinic acid	Organic Acids		1	M-H	191.055	8.80012	131.539	40.9	0	-3.21321	95.2015		-3.67369
9958	4-Methylcatechol	(Poly)alcohols		1	M-H	123.045	1.39352	120.562	59.4	80.4	-1.5487	92.2435		-1.39333
10690	Gluconic acid	Organic Acids		1	M-H	195.052	6.05777	133.025	41.1	0	4.35478	95.5258		3.02522
12544	Glycochenodeoxycholic acid	Steroids		1	M-H	448.308	2.11058	198.897	43.7	0	2.44694	89.7847		-1.73606
17106	L-Fucose	Carbohydrates		1	M-H	163.061	8.19543	128.618	54.2	0	-3.183	92.556		-0.113195
92907	N-alpha-Acetyl-L-lysine	Amino Acids		1	M-H	187.108	8.73638	142.173	46.1	0	-2.28063	97.0813		-1.02657
387316	Taurochenodeoxycholic acid	Steroids		1	M-H	498.291	3.9181	208.06	40.3	0	3.38927	86.2254		3.53721
444539	Cinnamic acid	Organic Acids		1	M-H	147.045	7.17427	135.82	39.6	0	-3.55069	90.2927		4.1039
445638	Palmitoleic acid	Lipids	Fatty Acids	1	M-H	253.217	1.21653	168.157	43.3	0	-0.0974148	95.1428		2.48763
449008	1-Hexadecanoyl-2-octadecanoyl-sn-glycero-3-phospho-(1'-sn-glycerol)	Lipids	Phosphatidylglycerol	1	M-H	749.531	2.02347	283.723	44.2	1.4	-4.18802	62.9153		0.722641
5280450	Linoleic acid	Lipids	Fatty Acids	1	M-H	279.233	1.31398	175.271	48	2.69	-0.949647	94.8844		-0.92903
5283497	1-(1Z-hexadecenyl)-2-(4Z,7Z,10Z,13Z,16Z,19Z-docosahexaenoyl)-sn-glycero-3-phosphoethanolamine	Lipids	Phosphatidylethanolamine	1	M-H	746.515	1.84903	283.767	43.8	28.5	2.64952	74.5149		4.76733
5771758	1-Hexadecanoyl-2-(9Z-octadecenoyl)-sn-glycero-3-phospho-(1'-myo-inositol)	Lipids	Phosphatidylglycerol	1	M-H	835.53	5.07952	301.307	36.2	3.56	-4.88726	71.8646		9.30666
6857417	L-Gulonic acid	Organic Acids		1	M-H	195.051	5.39818	130.174	49.5	0	-1.27464	97.9883		0.504597
24779546	1-Octadecanoyl-2-(4Z,7Z,10Z,13Z,16Z,19Z-docosahexaenoyl)-sn-glycero-3-phosphoserine	Lipids	Phosphatidylserine	1	M-H	834.531	5.3226	303.428	41.8	2.26	1.8056	82.357		3.42817
24779553	1-Stearoyl-2-arachidonoyl-sn-glycero-3-phospho-(1'-sn-glycerol)	Lipids	Phosphatidylglycerol	1	M+Cl	833.507	4.81377	297.14	37.2	3.45	-4.56767	87.9807
42607465	1-(5Z,8Z,11Z,14Z-Eicosatetraenoyl)-sn-glycero-3-phosphoethanolamine	Lipids	Lysophospholipids	1	M-H	500.279	4.27612	222.338	38.4	4.14	1.80754	74.529		4.79304
42607469	1-(1Z-Hexadecenyl)-sn-glycero-3-phosphoethanolamine	Lipids	Phosphatidylglycerol	1	M-H	436.283	2.15828	211.718	46.9	1.87	0.0450774	77.9743		0.717693
42607470	1-[(1Z)-Octadec-1-enyl]-sn-glycero-3-phosphoethanolamine	Lipids	Phosphatidylglycerol	1	M-H	464.314	5.23762	211.066	38.2	3.98	-2.04949	76.2861		-5.93447
42607491	PI(18:0/20:4(5Z,8Z,11Z,14Z))	Lipids	Phosphatidylinositol	1	M-H	885.552	4.69232	304.166	42.9	5.74	2.73082	88.9853		-4.2419
46891690	2-Azaniumylethyl (2R)-2-hydroxy-3-(stearoyloxy)propyl phosphate	Lipids	Lysophospholipids	1	M-H	480.312	2.16463	222.672	41.2	11.2	4.1156	84.9085		5.22438
46891781	2-Arachidonoyl-1-stearoyl-sn-glycero-3-phosphoethanolamine	Lipids	Phosphatidylethanolamine	1	M-H2O-H	748.527	2.94788	281.669	35.9	6	-1.80266	75.5197
46891796	1-Hexadecanoyl-2-(9Z,12Z-octadecadienoyl)-glycero-3-phospho-(1'-myo-inositol)	Lipids	Phosphatidylinositol	1	M-H	833.519	2.27105	294.34	41.9	5.82	0.0048092	84.8759		5.13077
52925089	PE(P-18:0/20:5(5Z,8Z,11Z,14Z,17Z))	Lipids	Phosphatidylethanolamine	1	M-H	748.532	1.85935	283.74	61.8	82.2	4.42141	68.8044		0.667916
52925126	PE(P-16:0/20:4(5Z,8Z,11Z,14Z))	Lipids	Phosphatidylethanolamine	1	M-H	722.514	1.63584	278.962	48.8	43.6	0.744958	82.7601		4.9929
52925129	1-(9Z-Hexadecenoyl)-glycero-3-phosphoethanolamine	Lipids	Lysophospholipids	1	M-H	450.265	2.22179	208.213	43.4	1.33	4.51652	82.9222		1.38532
52925132	PE(22:6(4Z,7Z,10Z,13Z,16Z,19Z)/0:0)	Lipids	Lysophospholipids	1	M-H	524.277	2.23017	228.175	40.7	2.79	-1.85634	90.1199		6.15148
52925140	1-(11Z,14Z-Eicosadienoyl)-glycero-3-phosphoethanolamine	Lipids	Lysophospholipids	1	M-H	504.31	2.36633	227.607	41.1	10.2	1.27695	82.9812		5.60666
52927148	PG(18:0/22:4(7Z,10Z,13Z,16Z))	Lipids	Phosphatidylglycerol	1	M+Cl	861.545	1.94738	305.179	34.1	0.0164	4.25678	75.6554
52928307	PI(18:0/20:5(5Z,8Z,11Z,14Z,17Z))	Lipids	Phosphatidylinositol	1	M-H	883.534	4.80452	309.126	42.6	8.23	-0.391311	76.5926		3.12553
52928328	PI(16:0/20:3(8Z,11Z,14Z))	Lipids	Phosphatidylinositol	1	M-H	859.537	3.75838	296.787	52.8	0.313	2.92958	82.0819		-0.212798
52928411	PI(16:0/20:4(5Z,8Z,11Z,14Z))	Lipids	Phosphatidylinositol	1	M-H	857.518	4.70804	297.516	39.7	4.51	-0.515939	77.7407		6.01388
53480612	PG(18:0/22:5(4Z,7Z,10Z,13Z,16Z))	Lipids	Phosphatidylglycerol	1	M+Cl	859.53	4.41264	292.604	32.7	0.449	4.20689	67.9729
58177710	1-Palmitoyl-sn-glycero-3-phosphoethanolamine	Lipids	Lysophospholipids	1	M-H	452.278	2.27196	212.783	49.4	11.2	0.309845	95.5126		1.25706
86289142	1-Stearoyl-2-linoleoyl-sn-glycero-3-phospho-1D-myo-inositol	Lipids	Phosphatidylinositol	1	M-H	861.547	4.32419	304.483	43.1	0	-3.36423	67.6945		-1.141
86289532	2-Azaniumylethyl [(2R)-2-[(5Z,8Z,11Z,14Z)-icosa-5,8,11,14-tetraenoyl]oxy-3-[(Z)-octadec-1-enoxy]propyl] phosphate	Lipids	Phosphatidylglycerol	1	M-H	750.544	1.89137	281.638	55.9	24.7	0.0532382	78.7483		-0.3617

## Sheet: Metabolites AIF Fixed 14
PubChem ID	PubChem Name	Chemical Class	Subchemical Class	AIF Fixed 14eV	Adducts	m/z	Rt (min)	Overall Score	Fragmentation Score	Mass Error (ppm)	Isotope Similarity	Retention Time Error (min)
127	4-Hydroxyphenylacetic acid	Organic Acids		1	M-H	151.04	1.37442	43	21.9	-2.11075	95.7089
464	Hippuric acid	Organic Acids		1	M-CO2-H, M-H	178.05	5.51872	46.3	36.2	-2.43814	98.1918
800	Indole-3-acetaldehyde	Amines/bases		1	M-H	158.06	6.17365	33.6	8.83	-4.02349	63.9102
803	Indole-3-pyruvic acid	Organic Acids		1	M+FA-H	248.056	1.95572	39.2	1.46	-1.6818	96.4693
1175	Uric acid	Purine derivatives		1	M-H	167.021	8.55319	56.1	82.5	-1.41869	99.7289
2153	Theophylline	Purine derivatives		1	M-H	179.058	2.06802	48	42.2	0.564767	98.6858
5961	Glutamine	Amino Acids		1	M-H2O-H, M-H	145.061	9.11269	53.4	70.7	-2.96163	99.9354
6029	Uridine	Nucleosides/analogs		1	M+Cl	279.038	6.26641	50.3	58.5	-3.17189	96.9528
6057	Tyrosine	Amino Acids		1	M-H	180.066	8.26164	49	51.9	-3.12084	96.7548
6140	Phenylalanine	Amino Acids		1	M-H	164.071	7.16574	48.2	44.5	-2.0687	99.0975
6305	Tryptophan	Amino Acids		1	M-H	203.082	7.67108	54.1	75	-2.66048	98.4425
6844	1-Hydroxy-2-naphthoic acid	Organic Acids		1	M-H	187.041	1.67983	38.7	3.54	4.81314	95.5889
10133	Chenodeoxycholic acid	Steroids		1	M-CO2-H	347.296	1.18951	38.7	0.0384	1.95638	95.9407
10467	Arachidic acid	Lipids	Fatty Acids	1	M-H	311.294	1.19338	36.8	9.31	-4.46877	79.8938
10685	Indole-3-ethanol	Not defined		1	M-H2O-H	142.066	7.62013	43.8	27.8	-2.80313	94.3543
65083	3-Amino-4-hydroxybenzoic acid	Organic Acids		1	M-CO2-H	108.045	1.56122	41.5	11.6	-0.301164	96.3234
439763	Taurolithocholic acid	Steroids		1	M-H	482.293	1.56122	33.1	0.0601	-4.21301	70.3017
637542	4-Hydroxycinnamic acid	Organic Acids		1	M-H	163.04	1.24667	45.6	30.1	0.355738	98.4598
638678	Protirelin	Not defined		1	M+FA-H	407.169	5.25447	39.3	4.83	0.623924	92.5725
5280450	Linoleic acid	Lipids	Fatty Acids	1	M+FA-H	325.238	1.31398	43.9	24.5	-0.0757167	94.926
5283468	Glyceryl monooleate	Lipids	Monoacylglycerols	1	M+FA-H	355.285	1.21022	38.2	3.18	-0.219348	87.8937
5283496	1-Palmitoyl-2-oleoyl-sn-glycero-3-phosphoethanolamine	Lipids	Phosphatidylethanolamine	1	M-H, M+FA-H	762.493	2.39695	36.4	0.858	-0.319375	81.7679
5283499	1-Hexadecanoyl-2-(9Z-octadecenoyl)-sn-glycero-3-phosphoserin	Lipids	Phosphatidylserine	1	M-CO2-H	716.522	1.62753	32.2	1.53	-2.60782	62.7084
5771758	1-Hexadecanoyl-2-(9Z-octadecenoyl)-sn-glycero-3-phospho-(1'-myo-inositol)	Lipids	Phosphatidylglycerol	1	M-H	835.534	5.07952	33.2	6.03	-0.305425	60.4726
6992098	alpha-Amino-gamma-ureidovaleric acid	Amino Acids		1	M-H	174.088	9.42467	43.7	22.3	-2.42052	98.8908
10747814	1-hexadecanoyl-2-(5Z,8Z,11Z,14Z-eicosatetraenoyl)-sn-glycero-3-phosphocholine	Lipids	Phosphatidylcholine	1	M+FA-H	826.558	3.71084	33.6	2.45	-3.0746	69.2175
24779544	1-hexadecanoyl-2-(5Z,8Z,11Z,14Z-eicosatetraenoyl)-sn-glycero-3-phosphoserine	Lipids	Phosphatidylserine	1	M-CO2-H	738.507	4.81255	36.7	2.98	-1.24939	82.2582
24779545	1-Stearoyl-2-arachidonoyl-sn-glycero-3-phosphoserine	Lipids	Phosphatidylglycerol	1	M-CO2-H	766.538	5.47605	38.3	1.43	-1.63114	91.806
24779550	PG(16:0/20:4(5Z,8Z,11Z,14Z))	Lipids	Phosphatidylglycerol	1	M-CO2-H	725.513	1.64723	33.1	4.55	0.739292	61.6075
24779551	1-Octadecanoyl-2-(9Z-octadecenoyl)-sn-glycero-3-phospho-(1'-sn-glycerol)	Lipids	Phosphatidylglycerol	1	M+FA-H	821.557	4.53928	31.9	0.423	2.07486	61.5651
42607491	PI(18:0/20:4(5Z,8Z,11Z,14Z))	Lipids	Phosphatidylinositol	1	M-H	885.554	4.69232	40.1	18	4.17958	87.3726
44825325	[(2S)-2-Azaniumyl-2-carboxyethyl] [(2R)-2,3-bis[[(Z)-octadec-9-enoyl]oxy]propyl] phosphate	Lipids	Phosphatidylglycerol	1	M-CO2-H	742.537	5.39199	38.2	5.13	-2.28355	88.7135
46891779	2-Azaniumylethyl (2R)-2-[(9Z)-octadec-9-enoyloxy]-3-(stearoyloxy)propyl phosphate	Lipids	Phosphatidylethanolamine	1	M-H2O-H	726.541	4.01027	31.6	0.657	-4.22759	62.3086
46891781	2-Arachidonoyl-1-stearoyl-sn-glycero-3-phosphoethanolamine	Lipids	Phosphatidylethanolamine	1	M-H2O-H	748.53	2.94788	33.5	5.82	2.26379	64.55
46891796	1-Hexadecanoyl-2-(9Z,12Z-octadecadienoyl)-glycero-3-phospho-(1'-myo-inositol)	Lipids	Phosphatidylinositol	1	M-H	833.519	2.27105	36.1	3.51	0.724819	77.7853
46891802	1-Hexadecanoyl-2-(9Z,12Z-octadecadienoyl)-glycero-3-phosphoserine	Lipids	Phosphatidylserine	1	M-CO2-H	714.509	2.01273	37.5	3.42	1.22301	85.6522
46891805	1-Hexadecanoyl-2-(4Z,7Z,10Z,13Z,16Z,19Z-docosahexaenoyl)-sn-glycero-3-phosphoserine	Lipids	Phosphatidylserine	1	M-CO2-H	762.509	4.54264	37.7	1.07	0.922023	88.4148
52924844	PE(22:6(4Z,7Z,10Z,13Z,16Z,19Z)/18:1(9Z))	Lipids	Phosphatidylethanolamine	1	M-H	788.521	2.26278	39	10.8	-3.25731	87.793
52924896	PE(18:1(9Z)/20:5(5Z,8Z,11Z,14Z,17Z))	Lipids	Phosphatidylethanolamine	1	M-H	762.507	4.86783	37.2	0.534	-1.03307	86.8382
52924897	PE(18:1(9Z)/20:4(5Z,8Z,11Z,14Z))	Lipids	Phosphatidylethanolamine	1	M-H	764.523	2.56139	39.5	10.8	-0.789663	87.8928
52924918	1-(9Z-Hexadecenoyl)-2-(9Z-octadecenoyl)-glycero-3-phosphoethanolamine	Lipids	Phosphatidylethanolamine	1	M-H	714.507	1.96702	38.4	5.73	-0.816068	87.3445
52925140	1-(11Z,14Z-Eicosadienoyl)-glycero-3-phosphoethanolamine	Lipids	Lysophospholipids	1	M+Cl	540.287	2.36633	39.8	15.2	1.20087	85.3607
52925993	PS(18:0/20:5(5Z,8Z,11Z,14Z,17Z))	Lipids	Phosphatidylserine	1	M-CO2-H	764.525	4.46807	37	0.139	2.21187	87.5233
52926067	1-Octadecanoyl-2-(11Z,14Z-eicosadienoyl)-glycero-3-phosphoserine	Lipids	Phosphatidylserine	1	M-CO2-H	770.567	4.09714	35.1	0.193	-4.73041	80.8576
52928328	PI(16:0/20:3(8Z,11Z,14Z))	Lipids	Phosphatidylinositol	1	M-H	859.534	3.75838	32.1	2.05	-0.690122	59.1895
52928334	1-Hexadecanoyl-2-(9Z-hexadecenoyl)-glycero-3-phospho-(1'-myo-inositol)	Lipids	Phosphatidylinositol	1	M-H	807.501	3.32676	36.3	0.169	-2.14737	83.7358
52928411	PI(16:0/20:4(5Z,8Z,11Z,14Z))	Lipids	Phosphatidylinositol	1	M-H	857.518	4.70804	35	3.37	-0.720646	72.6911
52929791	PE(P-18:1(9Z)/20:4(5Z,8Z,11Z,13E)(15OH[S]))	Lipids	Phosphatidylethanolamine	1	M-H	764.523	1.96863	47.1	49	-0.901795	87.756
58177709	1-(9Z-octadecenoyl)-sn-glycero-3-phosphoethanolamine	Lipids	Lysophospholipids	1	M-H	478.292	4.65484	38.2	7.73	-3.40992	87.1876
58177710	1-Palmitoyl-sn-glycero-3-phosphoethanolamine	Lipids	Lysophospholipids	1	M-H	452.277	2.27196	40.5	5.9	-1.83293	98.7295
71306340	1-Palmitoyl-2-arachidonoyl-sn-glycero-3-phosphoethanolamine	Lipids	Phosphatidylethanolamine	1	M-H	738.507	4.55519	40.1	11.9	-0.616892	89.4616
71728379	2-Azaniumylethyl [(2R)-2-[(9Z,12Z)-octadeca-9,12-dienoyl]oxy-3-[(Z)-octadec-9-enoyl]oxypropyl] phosphate	Lipids	Phosphatidylethanolamine	1	M-H	740.523	3.91751	40.2	17.4	-0.242495	83.8776
86289492	1-Palmitoyl-2-docosahexaenoyl-sn-glycero-3-phosphoethanolamine	Lipids	Phosphatidylethanolamine	1	M-H	762.511	4.7816	37.9	7.26	3.90139	87.0251
86289497	2-Docosahexaenoyl-1-stearoyl-sn-glycero-3-phosphoethanolamine	Lipids	Phosphatidylethanolamine	1	M-H2O-H	772.531	3.02367	36.4	1.73	3.03203	83.9547

## Sheet: Metabolites AIF Fixed 28
PubChem ID	PubChem Name	Chemical Class	Subchemical Class	AIF Fixed 28eV	Adducts	m/z	Rt (min)	Overall Score	Fragmentation Score	Mass Error (ppm)	Isotope Similarity	Retention Time Error (min)
135	4-Hydroxybenzoic acid	Organic Acids		1	M-H	137.024	1.96256	57.5	92.2	-2.72328	98.3962
464	Hippuric acid	Organic Acids		1	M-CO2-H, M-H	178.05	5.51872	46.5	38.5	-3.63208	98.2292
800	Indole-3-acetaldehyde	Amines/bases		1	M+FA-H	204.066	6.17365	44.5	30.2	-4.60863	97.4251
803	Indole-3-pyruvic acid	Organic Acids		1	M+FA-H	248.056	1.95572	38.9	4.36	-4.63009	95.4005
1175	Uric acid	Purine derivatives		1	M-H	167.02	8.55319	54.8	78.4	-3.64787	99.9457
2153	Theophylline	Purine derivatives		1	M-H	179.057	2.06802	53.3	69.8	-1.19673	98.3264
5055	Resorcinol monoacetate	(Poly)alcohols		1	M-H	151.04	1.60579	48.6	49.2	-3.5725	97.8255
5744	Hydrocortisone acetate	Steroids		1	M-H	403.214	1.07514	37.4	0.0795	4.2723	91.9244
5961	Glutamine	Amino Acids		1	M-H2O-H, M-H	145.062	9.11269	53.7	71.6	-2.39576	99.8768
5962	Lysine	Amino Acids		1	M-H	145.098	7.33218	53.8	76.7	-4.42807	97.3723
6047	Levodopa	Amino Acids		1	M-H2O-H	178.05	5.22674	38.8	0.735	-3.77711	97.807
6140	Phenylalanine	Amino Acids		1	M-H	164.071	7.16574	48.3	46.2	-3.43276	99.3124
6305	Tryptophan	Amino Acids		1	M-H	203.082	7.67108	54.4	77.1	-3.0603	98.6095
6844	1-Hydroxy-2-naphthoic acid	Organic Acids		1	M-H	187.041	1.67983	41.9	17.9	2.82751	94.7959
10133	Chenodeoxycholic acid	Steroids		1	M-CO2-H	347.296	1.18951	39.2	0.0373	0.136665	96.3319
10140	Glycocholic acid	Organic Acids		1	M+FA-H	510.309	5.2601	35.5	7.45	3.31544	73.917
10467	Arachidic acid	Lipids	Fatty Acids	1	M-H	311.294	1.19338	38.2	16.4	-4.71379	79.8938
10685	Indole-3-ethanol	Not defined		1	M-H2O-H	142.066	7.62013	48.4	46.9	-3.29594	98.8582
11850	Galactitol	Carbohydrates		1	M-H2O-H	163.06	6.13488	32.1	5.16	-4.32515	60.2159
222528	Deoxycholic acid	Steroids		1	M-H	391.285	1.45352	38.7	0.955	-0.206933	92.9383
439260	Norepinephrine	Amines/bases		1	M-H2O-H	150.056	2.17348	39.6	1.85	-1.85151	98.6083
444539	Cinnamic acid	Organic Acids		1	M-H	147.045	7.17427	40.6	12.9	-4.15031	94.8701
446066	1,2-Dipalmitoyl-sn-glycerol 3-phosphate	Lipids	Phosphatidylglycerol	1	M+FA-H	693.473	1.81897	37.4	0.0373	2.28357	89.8591
449008	1-Hexadecanoyl-2-octadecanoyl-sn-glycero-3-phospho-(1'-sn-glycerol)	Lipids	Phosphatidylglycerol	1	M+FA-H	795.54	2.02347	32.5	0.776	1.08239	62.9153
637542	4-Hydroxycinnamic acid	Organic Acids		1	M-H	163.04	1.24667	52.9	67.7	-1.32106	98.3862
5280352	Bilirubin	Not defined		1	M-H	583.256	1.19149	41.5	9.46	0.465025	98.8382
5280450	Linoleic acid	Lipids	Fatty Acids	1	M-H	279.233	1.31398	42.1	13.6	0.445592	97.5402
5283497	1-(1Z-hexadecenyl)-2-(4Z,7Z,10Z,13Z,16Z,19Z-docosahexaenoyl)-sn-glycero-3-phosphoethanolamine	Lipids	Phosphatidylethanolamine	1	M-H	746.512	1.84903	38.7	4.47	-1.33799	90.4113
5283499	1-Hexadecanoyl-2-(9Z-octadecenoyl)-sn-glycero-3-phosphoserin	Lipids	Phosphatidylserine	1	M-CO2-H, M-H2O-H	742.538	1.62753	37	1.22	-2.32886	86.7211
6992098	alpha-Amino-gamma-ureidovaleric acid	Amino Acids		1	M-H	174.088	9.42467	43.8	25	-3.56962	98.3892
10747814	1-hexadecanoyl-2-(5Z,8Z,11Z,14Z-eicosatetraenoyl)-sn-glycero-3-phosphocholine	Lipids	Phosphatidylcholine	1	M+FA-H	826.557	3.71084	33.4	5.18	-3.7498	66.2868
24779544	1-hexadecanoyl-2-(5Z,8Z,11Z,14Z-eicosatetraenoyl)-sn-glycero-3-phosphoserine	Lipids	Phosphatidylserine	1	M-CO2-H	738.511	4.81255	37.2	1.78	3.67126	88.6721
24779545	1-Stearoyl-2-arachidonoyl-sn-glycero-3-phosphoserine	Lipids	Phosphatidylglycerol	1	M-CO2-H	766.539	5.47605	35.9	0.961	-0.00441509	78.6242
24779551	1-Octadecanoyl-2-(9Z-octadecenoyl)-sn-glycero-3-phospho-(1'-sn-glycerol)	Lipids	Phosphatidylglycerol	1	M+FA-H	821.553	4.53928	31.6	0.0489	-3.02134	61.5651
24779554	1-octadecanoyl-2-(4Z,7Z,10Z,13Z,16Z,19Z-docosahexaenoyl)-sn-glycero-3-phospho-(1'-sn-glycerol)	Lipids	Phosphatidylglycerol	1	M-CO2-H	777.548	2.73733	34.1	0.0215	4.96518	76.3678
24779556	1,2-Dihexadecanoyl-sn-glycero-3-phospho-(1'-myo-inositol)	Lipids	Phosphatidylinositol	1	M-CO2-H	765.529	3.53357	32.4	0.411	-0.263652	61.7981
42607469	1-(1Z-Hexadecenyl)-sn-glycero-3-phosphoethanolamine	Lipids	Phosphatidylglycerol	1	M-H	436.281	2.15828	34.5	4.71	-4.61109	73.239
42607491	PI(18:0/20:4(5Z,8Z,11Z,14Z))	Lipids	Phosphatidylinositol	1	M-H	885.548	4.69232	39.2	3.53	-2.28929	94.9463
44251425	1,2-Dioleoylphosphatidylethanolamine	Lipids	Phosphatidylethanolamine	1	M+FA-H	788.541	1.6574	31.4	0.0923	-4.7805	62.323
46891690	2-Azaniumylethyl (2R)-2-hydroxy-3-(stearoyloxy)propyl phosphate	Lipids	Lysophospholipids	1	M-H	480.308	2.16463	39.4	3.37	-2.87391	97.0606
46891781	2-Arachidonoyl-1-stearoyl-sn-glycero-3-phosphoethanolamine	Lipids	Phosphatidylethanolamine	1	M-H2O-H	748.527	2.94788	37.9	4.84	-1.54026	86.7453
46891796	1-Hexadecanoyl-2-(9Z,12Z-octadecadienoyl)-glycero-3-phospho-(1'-myo-inositol)	Lipids	Phosphatidylinositol	1	M-H	833.523	2.27105	35.9	0.251	4.88454	84.798
46891802	1-Hexadecanoyl-2-(9Z,12Z-octadecadienoyl)-glycero-3-phosphoserine	Lipids	Phosphatidylserine	1	M-CO2-H	714.508	2.01273	36.7	0.0483	-0.532784	84.0939
46891805	1-Hexadecanoyl-2-(4Z,7Z,10Z,13Z,16Z,19Z-docosahexaenoyl)-sn-glycero-3-phosphoserine	Lipids	Phosphatidylserine	1	M-CO2-H	762.506	4.54264	36.2	0.402	-2.16743	83.1414
52924844	PE(22:6(4Z,7Z,10Z,13Z,16Z,19Z)/18:1(9Z))	Lipids	Phosphatidylethanolamine	1	M-H	788.522	2.26278	35.3	2.28	-1.65205	76.3675
52924896	PE(18:1(9Z)/20:5(5Z,8Z,11Z,14Z,17Z))	Lipids	Phosphatidylethanolamine	1	M-H	762.506	4.86783	36.8	1.16	-2.48044	85.846
52924897	PE(18:1(9Z)/20:4(5Z,8Z,11Z,14Z))	Lipids	Phosphatidylethanolamine	1	M-H	764.523	2.56139	38	1.78	-1.02993	89.6894
52924918	1-(9Z-Hexadecenoyl)-2-(9Z-octadecenoyl)-glycero-3-phosphoethanolamine	Lipids	Phosphatidylethanolamine	1	M-H	714.509	1.96702	35.7	7.27	0.950257	72.4898
52925079	PE(P-18:0/18:2(9Z,12Z))	Lipids	Phosphatidylethanolamine	1	M-H	726.544	4.21256	33.4	4.75	0.152525	62.4727
52925131	1-Eicosanoyl-glycero-3-phosphoethanolamine	Lipids	Lysophospholipids	1	M-H	508.339	2.19925	37.9	0.888	-3.29533	92.4604
52925132	PE(22:6(4Z,7Z,10Z,13Z,16Z,19Z)/0:0)	Lipids	Lysophospholipids	1	M-H	524.277	2.23017	35.5	1.5	-2.55968	79.1627
52925139	1-(11Z-Eicosenoyl)-glycero-3-phosphoethanolamine	Lipids	Lysophospholipids	1	M-H	506.325	2.15281	38.6	0.619	-0.89808	93.6818
52925155	PS(18:1(9Z)/22:6(4Z,7Z,10Z,13Z,16Z,19Z))	Lipids	Phosphatidylserine	1	M-CO2-H	788.52	5.03392	35	0.0428	-4.04393	79.5374
52925993	PS(18:0/20:5(5Z,8Z,11Z,14Z,17Z))	Lipids	Phosphatidylserine	1	M-CO2-H	764.522	4.46807	36.9	0.0312	-2.29918	87.1594
52925994	Phosphatidylserine(18:0/20:3)	Lipids	Phosphatidylserine	1	M-CO2-H	768.551	5.7684	31	0.0229	-4.19174	60.0462
52926011	PS(16:0/20:3(8Z,11Z,14Z))	Lipids	Phosphatidylserine	1	M-CO2-H	740.521	2.48291	39.7	14.1	-3.63271	88.6773
52926067	1-Octadecanoyl-2-(11Z,14Z-eicosadienoyl)-glycero-3-phosphoserine	Lipids	Phosphatidylserine	1	M-CO2-H	770.568	4.09714	31.3	0.431	-3.20254	60.0324
52927150	1-octadecanoyl-2-(8Z,11Z,14Z-eicosatrienoyl)-glycero-3-phospho-(1'-sn-glycerol)	Lipids	Phosphatidylglycerol	1	M+FA-H	845.556	2.06318	31.7	0.023	1.61247	60.258
52927169	PG(16:0/20:3(8Z,11Z,14Z))	Lipids	Phosphatidylglycerol	1	M-CO2-H	727.532	1.75018	31.9	2.93	4.40889	61.5934
52927248	1,2-Di-(9Z-octadecenoyl)-sn-glycero-3-phospho-(1'-sn-glycerol)	Lipids	Phosphatidylglycerol	1	M+Cl	809.511	5.17862	32.3	0.383	0.499483	61.5792
52927465	PI(18:0/22:6(4Z,7Z,10Z,13Z,16Z,19Z))	Lipids	Phosphatidylinositol	1	M-H	909.55	2.84302	35.8	2.34	0.148916	76.6476
52927466	1-(9Z-Octadecenoyl)-2-(4Z,7Z,10Z,13Z,16Z,19Z-docosahexaenoyl)-sn-glycero-3-phospho-(1'-myo-inositol)	Lipids	Phosphatidylinositol	1	M-CO2-H	863.542	2.98961	34	0.241	-2.6992	73.1129
52928328	PI(16:0/20:3(8Z,11Z,14Z))	Lipids	Phosphatidylinositol	1	M-H	859.532	3.75838	36.4	0.443	-3.01764	85.1155
52928334	1-Hexadecanoyl-2-(9Z-hexadecenoyl)-glycero-3-phospho-(1'-myo-inositol)	Lipids	Phosphatidylinositol	1	M-H	807.505	3.32676	31.9	0.429	2.41365	61.8123
52928411	PI(16:0/20:4(5Z,8Z,11Z,14Z))	Lipids	Phosphatidylinositol	1	M-H	857.517	4.70804	38.5	6.1	-1.85931	88.7641
52929791	PE(P-18:1(9Z)/20:4(5Z,8Z,11Z,13E)(15OH[S]))	Lipids	Phosphatidylethanolamine	1	M-H	764.523	1.96863	37.4	0.102	-0.742096	87.6842
53480612	PG(18:0/22:5(4Z,7Z,10Z,13Z,16Z))	Lipids	Phosphatidylglycerol	1	M+FA-H	869.552	4.41264	31.1	0.0291	-3.12696	58.979
53480858	PE(P-18:0/22:5(7Z,10Z,13Z,16Z,19Z))	Lipids	Phosphatidylethanolamine	1	M+FA-H	822.562	2.51038	30.9	0.112	-4.91385	59.8333
58177709	1-(9Z-octadecenoyl)-sn-glycero-3-phosphoethanolamine	Lipids	Lysophospholipids	1	M-H	478.292	4.65484	41	22.1	-4.38994	88.1953
58177710	1-Palmitoyl-sn-glycero-3-phosphoethanolamine	Lipids	Lysophospholipids	1	M-H	452.277	2.27196	45.5	31.9	-2.86433	98.7766
59720717	2-Oleoyl-1-stearoyl-sn-glycero-3-phosphoserine	Lipids	Phosphatidylserine	1	M-H2O-H	770.532	2.03612	31.8	0.147	-2.26942	61.3486
71306340	1-Palmitoyl-2-arachidonoyl-sn-glycero-3-phosphoethanolamine	Lipids	Phosphatidylethanolamine	1	M-H	738.504	4.55519	38.8	10.6	-4.85038	89.0723
71728379	2-Azaniumylethyl [(2R)-2-[(9Z,12Z)-octadeca-9,12-dienoyl]oxy-3-[(Z)-octadec-9-enoyl]oxypropyl] phosphate	Lipids	Phosphatidylethanolamine	1	M-H	740.521	3.91751	37.6	2.72	-3.01241	88.8853
86289492	1-Palmitoyl-2-docosahexaenoyl-sn-glycero-3-phosphoethanolamine	Lipids	Phosphatidylethanolamine	1	M-H	762.506	4.7816	37.7	1.15	-2.06073	89.8192
86289532	2-Azaniumylethyl [(2R)-2-[(5Z,8Z,11Z,14Z)-icosa-5,8,11,14-tetraenoyl]oxy-3-[(Z)-octadec-1-enoxy]propyl] phosphate	Lipids	Phosphatidylglycerol	1	M-H	750.541	1.89137	38.2	3.72	-4.81724	92.8727
86583448	2-Azaniumylethyl (2R)-2-hydroxy-3-(tetradecanoyloxy)propyl phosphate	Lipids	Lysophospholipids	1	M-H	424.245	2.33502	36.6	8.96	-4.91711	79.5123

## Sheet: Metabolites AIF Fixed 56
PubChem ID	PubChem Name	Chemical Class	Subchemical Class	AIF Fixed 56eV	Adducts	m/z	Rt (min)	Overall Score	Fragmentation Score	Mass Error (ppm)	Isotope Similarity	Retention Time Error (min)
127	4-Hydroxyphenylacetic acid	Organic Acids		1	M-CO2-H	107.05	1.37442	43.9	20.8	0.285034	99.0351
135	4-Hydroxybenzoic acid	Organic Acids		1	M-CO2-H	93.0345	1.96256	40.8	12.4	-0.602006	92.0552
289	Catechol	(Poly)alcohols		1	M-H	109.029	1.60462	58.3	93	-0.842582	99.7128
464	Hippuric acid	Organic Acids		1	M-CO2-H, M-H	178.05	5.51872	52.1	65.3	-2.97685	98.8328
5055	Resorcinol monoacetate	(Poly)alcohols		1	M-H	151.04	1.60579	44.1	25.5	-1.7023	96.9356
5744	Hydrocortisone acetate	Steroids		1	M-H	403.214	1.07514	36.6	0.668	4.13999	87.2226
5961	Glutamine	Amino Acids		1	M-H2O-H, M-H	145.062	9.11269	45.4	29.9	-2.22351	99.7592
5962	Lysine	Amino Acids		1	M-H	145.098	7.33218	54.4	77.2	-3.57418	98.7808
6047	Levodopa	Amino Acids		1	M-H2O-H	178.05	5.22674	39.3	4.4	-3.2363	96.1078
6140	Phenylalanine	Amino Acids		1	M-H	164.071	7.16574	51	59.4	-3.04631	99.1443
6305	Tryptophan	Amino Acids		1	M-H	203.082	7.67108	56.5	87.5	-2.80479	98.5352
6322	Arginine	Amino Acids		1	M-H	173.104	9.8549	42	21.8	-3.10579	91.8304
6844	1-Hydroxy-2-naphthoic acid	Organic Acids		1	M-CO2-H	143.05	1.67983	38.5	2.41	-2.1289	92.6993
8468	Vanillic acid	Organic Acids		1	M-H	167.035	1.65059	39.8	5.18	-1.35496	95.6666
10133	Chenodeoxycholic acid	Steroids		1	M-H	391.286	1.18951	38.3	0.0198	1.60761	93.2686
10140	Glycocholic acid	Organic Acids		1	M-H	464.301	5.2601	46.5	36.1	-1.87833	98.6022
10465	Heptadecanoic acid	Lipids	Fatty Acids	1	M+FA-H	315.255	1.19666	39.4	5.75	1.84965	93.7072
10685	Indole-3-ethanol	Not defined		1	M-H2O-H	142.066	7.62013	49.9	54.6	-3.11261	98.4478
161166	L-Kynurenine	Amino Acids		1	M+FA-H	253.083	0.845911	39.4	0.478	0.997454	97.5699
444539	Cinnamic acid	Organic Acids		1	M-H	147.045	7.17427	42.2	19.8	-3.83606	95.7646
445639	Oleic acid	Lipids	Fatty Acids	1	M-H	281.248	5.54415	39.1	0.165	-0.870865	96.2084
446066	1,2-Dipalmitoyl-sn-glycerol 3-phosphate	Lipids	Phosphatidylglycerol	1	M+FA-H	693.471	1.81897	33.9	0.0726	-0.25128	69.7211
449008	1-Hexadecanoyl-2-octadecanoyl-sn-glycero-3-phospho-(1'-sn-glycerol)	Lipids	Phosphatidylglycerol	1	M-H	749.537	2.02347	33.1	7.88	4.74912	62.9153
637542	4-Hydroxycinnamic acid	Organic Acids		1	M-CO2-H	119.05	1.24667	40.8	15.8	1.38599	90.0914
657311	Cortisol	Steroids		1	M+FA-H	407.207	1.44428	38.7	0.321	-0.824425	94.0148
5280352	Bilirubin	Not defined		1	M-H	583.257	1.19149	44.2	24.1	1.88521	99.3283
5280450	Linoleic acid	Lipids	Fatty Acids	1	M+FA-H	325.238	1.31398	39.6	2.35	-0.14186	95.6344
5283468	Glyceryl monooleate	Lipids	Monoacylglycerols	1	M-H	355.285	1.21022	38.5	0.0786	-0.536237	93.1266
5283496	1-Palmitoyl-2-oleoyl-sn-glycero-3-phosphoethanolamine	Lipids	Phosphatidylethanolamine	1	M-H	716.522	2.39695	34.2	9.56	-1.97223	63.6903
5283497	1-(1Z-hexadecenyl)-2-(4Z,7Z,10Z,13Z,16Z,19Z-docosahexaenoyl)-sn-glycero-3-phosphoethanolamine	Lipids	Phosphatidylethanolamine	1	M-H	746.512	1.84903	42	21.7	-1.7882	90.4013
5283499	1-Hexadecanoyl-2-(9Z-octadecenoyl)-sn-glycero-3-phosphoserin	Lipids	Phosphatidylserine	1	M-CO2-H, M-H2O-H	742.538	1.62753	37.9	3.73	-2.61521	88.945
6992098	alpha-Amino-gamma-ureidovaleric acid	Amino Acids		1	M-H	174.088	9.42467	43.7	23.1	-2.86231	99.0319
24779544	1-hexadecanoyl-2-(5Z,8Z,11Z,14Z-eicosatetraenoyl)-sn-glycero-3-phosphoserine	Lipids	Phosphatidylserine	1	M-CO2-H, M-H	782.496	4.81255	38.5	6.92	-2.039	88.2506
24779545	1-Stearoyl-2-arachidonoyl-sn-glycero-3-phosphoserine	Lipids	Phosphatidylglycerol	1	M-H	810.527	5.47605	38.1	6.7	-1.94941	86.1418
24779551	1-Octadecanoyl-2-(9Z-octadecenoyl)-sn-glycero-3-phospho-(1'-sn-glycerol)	Lipids	Phosphatidylglycerol	1	M+FA-H	821.552	4.53928	32.4	4.45	-3.32484	61.5651
24779553	1-Stearoyl-2-arachidonoyl-sn-glycero-3-phospho-(1'-sn-glycerol)	Lipids	Phosphatidylglycerol	1	M-CO2-H	753.548	4.81377	31.6	3.23	4.91185	60.2718
24779556	1,2-Dihexadecanoyl-sn-glycero-3-phospho-(1'-myo-inositol)	Lipids	Phosphatidylinositol	1	M-H	809.516	3.53357	34.4	14.6	-3.63393	61.7981
42607458	1-(1Z-Octadecenyl)-2-(4Z,7Z,10Z,13Z,16Z,19Z-docosahexaenoyl)-sn-glycero-3-phosphoethanolamine	Lipids	Phosphatidylethanolamine	1	M-H	774.544	2.96475	38.5	4.97	-0.102249	87.7301
42607465	1-(5Z,8Z,11Z,14Z-Eicosatetraenoyl)-sn-glycero-3-phosphoethanolamine	Lipids	Lysophospholipids	1	M-H	500.278	4.27612	41.5	17.6	-1.30787	91.7125
42607469	1-(1Z-Hexadecenyl)-sn-glycero-3-phosphoethanolamine	Lipids	Phosphatidylglycerol	1	M-H	436.281	2.15828	34	4.02	-4.82237	71.3226
42607490	1,2-Dioctadecanoyl-sn-glycero-3-phospho-(1'-myo-inositol)	Lipids	Phosphatidylinositol	1	M-H	865.579	1.89108	36.5	1.54	-2.315	83.764
42607491	PI(18:0/20:4(5Z,8Z,11Z,14Z))	Lipids	Phosphatidylinositol	1	M-H	885.548	4.69232	39.4	5.45	-1.81377	93.8892
44825325	[(2S)-2-Azaniumyl-2-carboxyethyl] [(2R)-2,3-bis[[(Z)-octadec-9-enoyl]oxy]propyl] phosphate	Lipids	Phosphatidylglycerol	1	M-CO2-H	742.539	5.39199	37.3	0.239	-0.64134	87.226
46891690	2-Azaniumylethyl (2R)-2-hydroxy-3-(stearoyloxy)propyl phosphate	Lipids	Lysophospholipids	1	M-H	480.308	2.16463	44.9	30.7	-2.79361	96.9478
46891781	2-Arachidonoyl-1-stearoyl-sn-glycero-3-phosphoethanolamine	Lipids	Phosphatidylethanolamine	1	M-H2O-H	748.529	2.94788	38.4	6.68	-0.203756	85.6208
46891796	1-Hexadecanoyl-2-(9Z,12Z-octadecadienoyl)-glycero-3-phospho-(1'-myo-inositol)	Lipids	Phosphatidylinositol	1	M-H	833.517	2.27105	36.5	9.6	-1.67842	74.7927
46891802	1-Hexadecanoyl-2-(9Z,12Z-octadecadienoyl)-glycero-3-phosphoserine	Lipids	Phosphatidylserine	1	M-CO2-H	714.507	2.01273	37.2	2.8	-0.654914	84.0547
46891805	1-Hexadecanoyl-2-(4Z,7Z,10Z,13Z,16Z,19Z-docosahexaenoyl)-sn-glycero-3-phosphoserine	Lipids	Phosphatidylserine	1	M-CO2-H	762.509	4.54264	37.4	0.0749	0.855902	87.8908
52924844	PE(22:6(4Z,7Z,10Z,13Z,16Z,19Z)/18:1(9Z))	Lipids	Phosphatidylethanolamine	1	M-H	788.524	2.26278	33.9	7.98	0.374107	62.0244
52924896	PE(18:1(9Z)/20:5(5Z,8Z,11Z,14Z,17Z))	Lipids	Phosphatidylethanolamine	1	M+FA-H	808.511	4.86783	32.1	3.02	-3.15417	61.0272
52924897	PE(18:1(9Z)/20:4(5Z,8Z,11Z,14Z))	Lipids	Phosphatidylethanolamine	1	M-H	764.523	2.56139	40.5	13.2	-0.11985	89.6014
52924918	1-(9Z-Hexadecenoyl)-2-(9Z-octadecenoyl)-glycero-3-phosphoethanolamine	Lipids	Phosphatidylethanolamine	1	M-H	714.507	1.96702	37	8.96	-1.31426	77.4383
52925126	PE(P-16:0/20:4(5Z,8Z,11Z,14Z))	Lipids	Phosphatidylethanolamine	1	M-H	722.511	1.63584	40.3	17.7	-3.12179	87.2849
52925127	PE(P-16:0/18:2(9Z,12Z))	Lipids	Phosphatidylethanolamine	1	M-H	698.51	4.87648	41.9	24.6	-4.09776	89.8378
52925129	1-(9Z-Hexadecenoyl)-glycero-3-phosphoethanolamine	Lipids	Lysophospholipids	1	M-H	450.261	2.22179	38	0.668	-3.70507	93.7308
52925131	1-Eicosanoyl-glycero-3-phosphoethanolamine	Lipids	Lysophospholipids	1	M-H	508.339	2.19925	39	2.48	-3.41259	96.7581
52925132	PE(22:6(4Z,7Z,10Z,13Z,16Z,19Z)/0:0)	Lipids	Lysophospholipids	1	M-H	524.277	2.23017	37.1	2.14	-2.02568	85.7054
52925139	1-(11Z-Eicosenoyl)-glycero-3-phosphoethanolamine	Lipids	Lysophospholipids	1	M-H	506.323	2.15281	38.5	3.87	-3.81171	93.0845
52925140	1-(11Z,14Z-Eicosadienoyl)-glycero-3-phosphoethanolamine	Lipids	Lysophospholipids	1	M-H	504.308	2.36633	37.1	1.63	-2.97285	87.3756
52925992	PS(18:0/22:4(7Z,10Z,13Z,16Z))	Lipids	Phosphatidylserine	1	M-H2O-H	820.552	4.5322	37.4	2.32	2.30508	87.651
52925993	PS(18:0/20:5(5Z,8Z,11Z,14Z,17Z))	Lipids	Phosphatidylserine	1	M-CO2-H	764.524	4.46807	37.5	0.0752	0.186015	87.4227
52925994	Phosphatidylserine(18:0/20:3)	Lipids	Phosphatidylserine	1	M-CO2-H	768.553	5.7684	31.7	1.23	-2.48038	60.0462
52926011	PS(16:0/20:3(8Z,11Z,14Z))	Lipids	Phosphatidylserine	1	M-CO2-H	740.521	2.48291	31.6	0.126	-2.95693	61.3768
52926067	1-Octadecanoyl-2-(11Z,14Z-eicosadienoyl)-glycero-3-phosphoserine	Lipids	Phosphatidylserine	1	M-CO2-H	770.568	4.09714	37.8	3.87	-2.93336	88.4161
52927150	1-octadecanoyl-2-(8Z,11Z,14Z-eicosatrienoyl)-glycero-3-phospho-(1'-sn-glycerol)	Lipids	Phosphatidylglycerol	1	M+Cl	835.528	2.06318	31.5	0.168	2.3074	60.258
52927169	PG(16:0/20:3(8Z,11Z,14Z))	Lipids	Phosphatidylglycerol	1	M-H	771.519	1.75018	32	0.0738	1.196	61.5934
52927184	1,2-Di-(9Z-tetradecenoyl)-sn-glycero-3-phospho-(1'-sn-glycerol)	Lipids	Phosphatidylglycerol	1	M-H	661.411	2.39025	32.5	0.0262	4.19898	67.2256
52927466	1-(9Z-Octadecenoyl)-2-(4Z,7Z,10Z,13Z,16Z,19Z-docosahexaenoyl)-sn-glycero-3-phospho-(1'-myo-inositol)	Lipids	Phosphatidylinositol	1	M-CO2-H	863.541	2.98961	36	1.36	-4.21484	83.7874
52928306	PI(18:0/22:4(7Z,10Z,13Z,16Z))	Lipids	Phosphatidylinositol	1	M+FA-H	959.586	1.50568	33.5	0.172	-1.03276	68.3638
52928328	PI(16:0/20:3(8Z,11Z,14Z))	Lipids	Phosphatidylinositol	1	M-H	859.531	3.75838	37.1	2.93	-4.12097	87.5287
52928334	1-Hexadecanoyl-2-(9Z-hexadecenoyl)-glycero-3-phospho-(1'-myo-inositol)	Lipids	Phosphatidylinositol	1	M-H	807.502	3.32676	39.4	2.5	-1.25309	95.8866
52928411	PI(16:0/20:4(5Z,8Z,11Z,14Z))	Lipids	Phosphatidylinositol	1	M-H	857.517	4.70804	39.2	10.2	-2.21714	88.6619
52929791	PE(P-18:1(9Z)/20:4(5Z,8Z,11Z,13E)(15OH[S]))	Lipids	Phosphatidylethanolamine	1	M-H	764.527	1.96863	36.8	3.2	4.06854	85.6017
53479590	PE(16:0/22:5(7Z,10Z,13Z,16Z,19Z))	Lipids	Phosphatidylethanolamine	1	M-H	764.525	4.7934	37	1.06	2.41475	86.6034
53479612	PE(18:0/22:5(7Z,10Z,13Z,16Z,19Z))	Lipids	Phosphatidylethanolamine	1	M-H2O-H	774.541	4.01647	37.1	3.11	-3.82236	86.8243
58177709	1-(9Z-octadecenoyl)-sn-glycero-3-phosphoethanolamine	Lipids	Lysophospholipids	1	M-H, M+Cl	478.292	4.65484	46.6	43.9	-3.96109	93.9056
58177710	1-Palmitoyl-sn-glycero-3-phosphoethanolamine	Lipids	Lysophospholipids	1	M-H	452.277	2.27196	48.4	46.1	-2.44831	98.8514
71306340	1-Palmitoyl-2-arachidonoyl-sn-glycero-3-phosphoethanolamine	Lipids	Phosphatidylethanolamine	1	M-H	738.509	4.55519	40.4	13.7	1.09869	89.5043
71728379	2-Azaniumylethyl [(2R)-2-[(9Z,12Z)-octadeca-9,12-dienoyl]oxy-3-[(Z)-octadec-9-enoyl]oxypropyl] phosphate	Lipids	Phosphatidylethanolamine	1	M-H	740.524	3.91751	35.6	16.6	0.662145	62.3373
86289492	1-Palmitoyl-2-docosahexaenoyl-sn-glycero-3-phosphoethanolamine	Lipids	Phosphatidylethanolamine	1	M-H	762.51	4.7816	38.1	6.96	2.84583	86.8042
86289497	2-Docosahexaenoyl-1-stearoyl-sn-glycero-3-phosphoethanolamine	Lipids	Phosphatidylethanolamine	1	M-H	790.538	3.02367	37.6	0.394	-0.987296	88.7004
86583448	2-Azaniumylethyl (2R)-2-hydroxy-3-(tetradecanoyloxy)propyl phosphate	Lipids	Lysophospholipids	1	M-H	424.246	2.33502	32.8	0.518	-1.52637	65.3836

## Sheet: Metabolites AIF Ramp 10-60
PubChem ID	PubChem Name	Chemical Class	Subchemical Class	AIF Ramped 10-60eV	Adducts	m/z	Rt (min)	Overall Score	Fragmentation Score	Mass Error (ppm)	Isotope Similarity	Retention Time Error (min)
127	4-Hydroxyphenylacetic acid	Organic Acids		1	M-CO2-H	107.05	1.37442	44.7	25.3	-0.758505	99.1226
289	Catechol	(Poly)alcohols		1	M-H	109.029	1.60462	57.7	91.8	-2.30244	99.321
464	Hippuric acid	Organic Acids		1	M-CO2-H, M-H	178.05	5.51872	46	35.2	-3.34831	98.7103
803	Indole-3-pyruvic acid	Organic Acids		1	M+FA-H	248.056	1.95572	38.9	2.96	-3.95112	96.3321
1050	Pyridoxal	Not defined		1	M-H	166.051	4.03362	49.8	58.4	0.16744	90.7184
1175	Uric acid	Purine derivatives		1	M-H	167.02	8.55319	55.5	81.8	-3.60248	99.8693
2153	Theophylline	Purine derivatives		1	M-H	179.057	2.06802	47.6	42.5	-2.30384	98.1761
5055	Resorcinol monoacetate	(Poly)alcohols		1	M-H	151.04	1.60579	48.2	46.5	-3.19017	98.0029
5961	Glutamine	Amino Acids		1	M-H2O-H, M-H	145.061	9.11269	53.2	70.1	-3.5223	99.8178
6047	Levodopa	Amino Acids		1	M-H2O-H	178.05	5.22674	38.3	0.707	-4.38993	95.7971
6057	Tyrosine	Amino Acids		1	M-H	180.066	8.26164	50.4	62.3	-4.27004	94.7997
6140	Phenylalanine	Amino Acids		1	M-H	164.071	7.16574	48.8	49.9	-4.32042	99.1635
6305	Tryptophan	Amino Acids		1	M-H	203.082	7.67108	56.3	87.8	-4.08412	98.5517
6322	Arginine	Amino Acids		1	M-H	173.104	9.8549	41.1	10.3	-3.45914	99.0896
6844	1-Hydroxy-2-naphthoic acid	Organic Acids		1	M-H	187.04	1.67983	41.1	11.4	1.29268	95.8218
9958	4-Methylcatechol	(Poly)alcohols		1	M-H	123.045	1.39352	46.3	33.7	-1.67456	99.5487
10133	Chenodeoxycholic acid	Steroids		1	M-CO2-H	347.296	1.18951	39.2	0.0358	0.367369	96.2275
10140	Glycocholic acid	Organic Acids		1	M+Cl	500.278	5.2601	42.3	39.1	-1.04749	73.917
10465	Heptadecanoic acid	Lipids	Fatty Acids	1	M-H	269.248	1.19666	41.2	9.71	-1.44395	97.9955
10685	Indole-3-ethanol	Not defined		1	M-H2O-H	142.066	7.62013	47	47.2	-4.41405	93.1616
150923	3-Methyloxindole	Amines/bases		1	M-H	146.061	2.07068	45.2	30.8	-3.35255	99.1391
161166	L-Kynurenine	Amino Acids		1	M+FA-H	253.083	0.845911	40.1	3.37	-0.98604	98.421
222528	Deoxycholic acid	Steroids		1	M-H	391.286	1.45352	38.9	0.882	0.347383	93.9436
446440	1,2-Dipalmitoyl-phosphatidyl-glycerole	Lipids	Phosphatidylglycerol	1	M-H	721.503	2.0432	32.9	0.0418	0.00625017	64.3103
637542	4-Hydroxycinnamic acid	Organic Acids		1	M-H	163.04	1.24667	46	33.2	-1.28848	98.4668
638678	Protirelin	Not defined		1	M-H2O-H	343.152	5.25447	35.7	1.94	0.21361	77.0045
657311	Cortisol	Steroids		1	M+FA-H	407.207	1.44428	38	0.45	-2.73205	92.7216
5280352	Bilirubin	Not defined		1	M-H	583.257	1.19149	41.4	9.29	0.703395	98.7578
5280450	Linoleic acid	Lipids	Fatty Acids	1	M+FA-H	325.239	1.31398	39.3	2.57	1.87819	96.2381
5283468	Glyceryl monooleate	Lipids	Monoacylglycerols	1	M-H2O-H	337.274	1.21022	35.3	2.01	-3.4631	78.6658
5283496	1-Palmitoyl-2-oleoyl-sn-glycero-3-phosphoethanolamine	Lipids	Phosphatidylethanolamine	1	M-H	716.521	2.39695	38.9	4.41	-3.10245	93.6745
5312434	10-Heptadecenoic acid	Lipids	Fatty Acids	1	M+FA-H	313.238	1.27228	40.4	7.41	-1.66534	96.7959
5771758	1-Hexadecanoyl-2-(9Z-octadecenoyl)-sn-glycero-3-phospho-(1'-myo-inositol)	Lipids	Phosphatidylglycerol	1	M-CO2-H	791.544	5.07952	32.8	3.82	-0.416037	60.4726
6992098	alpha-Amino-gamma-ureidovaleric acid	Amino Acids		1	M-H	174.088	9.42467	42.5	19.4	-4.60435	98.5287
6995182	(2R)-2-Formamido-4-(methylsulfanyl)butanoic acid	Amino Acids		1	M-H	176.038	5.64637	37.6	5.47	-4.86968	87.967
24779544	1-hexadecanoyl-2-(5Z,8Z,11Z,14Z-eicosatetraenoyl)-sn-glycero-3-phosphoserine	Lipids	Phosphatidylserine	1	M-CO2-H	738.508	4.81255	37.9	0.0228	-0.0955985	89.8215
24779545	1-Stearoyl-2-arachidonoyl-sn-glycero-3-phosphoserine	Lipids	Phosphatidylglycerol	1	M-CO2-H	766.537	5.47605	36.8	3.28	-2.87919	83.9791
24779546	1-Octadecanoyl-2-(4Z,7Z,10Z,13Z,16Z,19Z-docosahexaenoyl)-sn-glycero-3-phosphoserine	Lipids	Phosphatidylserine	1	M-H	834.528	5.3226	33.9	0.705	-1.26942	70.1073
24779551	1-Octadecanoyl-2-(9Z-octadecenoyl)-sn-glycero-3-phospho-(1'-sn-glycerol)	Lipids	Phosphatidylglycerol	1	M+FA-H	821.557	4.53928	37.3	1.64	2.98001	88.537
24779553	1-Stearoyl-2-arachidonoyl-sn-glycero-3-phospho-(1'-sn-glycerol)	Lipids	Phosphatidylglycerol	1	M-CO2-H	753.545	4.81377	31.9	1.02	1.51524	60.2718
24779556	1,2-Dihexadecanoyl-sn-glycero-3-phospho-(1'-myo-inositol)	Lipids	Phosphatidylinositol	1	M-CO2-H	765.527	3.53357	31.9	0.63	-2.48263	61.7981
42607458	1-(1Z-Octadecenyl)-2-(4Z,7Z,10Z,13Z,16Z,19Z-docosahexaenoyl)-sn-glycero-3-phosphoethanolamine	Lipids	Phosphatidylethanolamine	1	M-H	774.544	2.96475	37.8	3.28	-0.483012	86.1255
42607491	PI(18:0/20:4(5Z,8Z,11Z,14Z))	Lipids	Phosphatidylinositol	1	M-H	885.548	4.69232	38.9	2.58	-2.53877	94.7856
44251425	1,2-Dioleoylphosphatidylethanolamine	Lipids	Phosphatidylethanolamine	1	M-H	742.537	1.6574	39.5	11.2	-2.48462	89.0463
46891690	2-Azaniumylethyl (2R)-2-hydroxy-3-(stearoyloxy)propyl phosphate	Lipids	Lysophospholipids	1	M-H2O-H, M+FA-H	526.292	2.16463	47.4	53.4	-3.44291	87.4208
46891781	2-Arachidonoyl-1-stearoyl-sn-glycero-3-phosphoethanolamine	Lipids	Phosphatidylethanolamine	1	M-H2O-H	748.527	2.94788	37.3	5.52	-2.63273	84.0849
46891796	1-Hexadecanoyl-2-(9Z,12Z-octadecadienoyl)-glycero-3-phospho-(1'-myo-inositol)	Lipids	Phosphatidylinositol	1	M-H	833.517	2.27105	35.4	1.9	-2.31335	77.9672
46891802	1-Hexadecanoyl-2-(9Z,12Z-octadecadienoyl)-glycero-3-phosphoserine	Lipids	Phosphatidylserine	1	M-CO2-H	714.507	2.01273	37.7	1.06	-1.50499	89.4922
46891805	1-Hexadecanoyl-2-(4Z,7Z,10Z,13Z,16Z,19Z-docosahexaenoyl)-sn-glycero-3-phosphoserine	Lipids	Phosphatidylserine	1	M-CO2-H	762.506	4.54264	36.9	0.959	-2.24481	86.3736
52924844	PE(22:6(4Z,7Z,10Z,13Z,16Z,19Z)/18:1(9Z))	Lipids	Phosphatidylethanolamine	1	M-H	788.521	2.26278	36.7	0.287	-3.29432	86.9407
52924896	PE(18:1(9Z)/20:5(5Z,8Z,11Z,14Z,17Z))	Lipids	Phosphatidylethanolamine	1	M-H	762.51	4.86783	33.3	1.99	2.54801	67.3658
52924897	PE(18:1(9Z)/20:4(5Z,8Z,11Z,14Z))	Lipids	Phosphatidylethanolamine	1	M-H	764.522	2.56139	39.7	11.2	-2.39368	89.9732
52924918	1-(9Z-Hexadecenoyl)-2-(9Z-octadecenoyl)-glycero-3-phosphoethanolamine	Lipids	Phosphatidylethanolamine	1	M-H	714.507	1.96702	37.2	1.05	-1.00223	86.3147
52925039	1-(1Z,9Z-Octadecadienyl)-2-(4Z,7Z,10Z,13Z,16Z,19Z-docosahexaenoyl)-sn-glycero-3-phosphoethanolamine	Lipids	Phosphatidylethanolamine	1	M-H	772.527	1.83636	38.8	8.47	-2.60666	88.4427
52925088	PE(P-18:0/20:3(8Z,11Z,14Z))	Lipids	Phosphatidylethanolamine	1	M+Cl	788.534	4.05735	31.5	0.118	-3.05867	61.1316
52925129	1-(9Z-Hexadecenoyl)-glycero-3-phosphoethanolamine	Lipids	Lysophospholipids	1	M-H	450.26	2.22179	39.5	9.29	-4.75093	93.5644
52925131	1-Eicosanoyl-glycero-3-phosphoethanolamine	Lipids	Lysophospholipids	1	M-H	508.339	2.19925	38.3	1.76	-4.08878	94.6278
52925132	PE(22:6(4Z,7Z,10Z,13Z,16Z,19Z)/0:0)	Lipids	Lysophospholipids	1	M-H	524.277	2.23017	36.9	1.72	-2.70064	86.0893
52925139	1-(11Z-Eicosenoyl)-glycero-3-phosphoethanolamine	Lipids	Lysophospholipids	1	M-H	506.323	2.15281	38	1.9	-4.13525	92.6813
52925140	1-(11Z,14Z-Eicosadienoyl)-glycero-3-phosphoethanolamine	Lipids	Lysophospholipids	1	M+FA-H	550.316	2.36633	34.5	0.32	1.9308	74.4949
52925141	PE(20:3(8Z,11Z,14Z)/0:0)	Lipids	Lysophospholipids	1	M+FA-H	548.297	2.39707	33.7	0.312	-4.12286	72.9807
52925992	PS(18:0/22:4(7Z,10Z,13Z,16Z))	Lipids	Phosphatidylserine	1	M-H2O-H	820.554	4.5322	35.5	0.0197	4.6714	82.6513
52925993	PS(18:0/20:5(5Z,8Z,11Z,14Z,17Z))	Lipids	Phosphatidylserine	1	M-CO2-H	764.525	4.46807	36.5	0.0199	1.42884	84.2682
52925994	Phosphatidylserine(18:0/20:3)	Lipids	Phosphatidylserine	1	M-CO2-H	768.553	5.7684	31.4	0.0326	-2.63033	60.0462
52926011	PS(16:0/20:3(8Z,11Z,14Z))	Lipids	Phosphatidylserine	1	M-CO2-H	740.522	2.48291	36.8	0.884	-1.53275	84.7994
52926014	1-Palmitoyl-2-stearoyl-sn-glycero-3-phosphoserine	Lipids	Phosphatidylserine	1	M-H	762.528	1.7605	32.3	0.0438	-0.877238	62.694
52926067	1-Octadecanoyl-2-(11Z,14Z-eicosadienoyl)-glycero-3-phosphoserine	Lipids	Phosphatidylserine	1	M-CO2-H	770.568	4.09714	35.5	0.704	-3.29926	80.6061
52927184	1,2-Di-(9Z-tetradecenoyl)-sn-glycero-3-phospho-(1'-sn-glycerol)	Lipids	Phosphatidylglycerol	1	M+Cl	697.382	2.39025	36.5	0.0202	-4.84643	88.1333
52927465	PI(18:0/22:6(4Z,7Z,10Z,13Z,16Z,19Z))	Lipids	Phosphatidylinositol	1	M-H	909.549	2.84302	34.4	0.914	-0.819247	72.1742
52928334	1-Hexadecanoyl-2-(9Z-hexadecenoyl)-glycero-3-phospho-(1'-myo-inositol)	Lipids	Phosphatidylinositol	1	M-H	807.503	3.32676	37.9	0.724	0.0378915	89.0675
52928411	PI(16:0/20:4(5Z,8Z,11Z,14Z))	Lipids	Phosphatidylinositol	1	M-H	857.515	4.70804	36.7	1.81	-3.60569	85.7083
52929791	PE(P-18:1(9Z)/20:4(5Z,8Z,11Z,13E)(15OH[S]))	Lipids	Phosphatidylethanolamine	1	M-H	764.525	1.96863	37.5	28.7	1.96544	61.0132
53479654	PE(18:1(9Z)/22:5(7Z,10Z,13Z,16Z,19Z))	Lipids	Phosphatidylethanolamine	1	M-H2O-H	772.53	3.12287	35.3	0.768	1.33934	77.4588
53480612	PG(18:0/22:5(4Z,7Z,10Z,13Z,16Z))	Lipids	Phosphatidylglycerol	1	M+Cl	859.53	4.41264	36.1	0.917	4.11317	84.3855
58177709	1-(9Z-octadecenoyl)-sn-glycero-3-phosphoethanolamine	Lipids	Lysophospholipids	1	M-H	478.292	4.65484	42.3	25.1	-4.48353	91.5502
58177710	1-Palmitoyl-sn-glycero-3-phosphoethanolamine	Lipids	Lysophospholipids	1	M-H	452.277	2.27196	45.2	34.8	-3.52667	95.4401
59720717	2-Oleoyl-1-stearoyl-sn-glycero-3-phosphoserine	Lipids	Phosphatidylserine	1	M+Cl	824.52	2.03612	31.9	0.0285	-1.71172	61.3486
71306340	1-Palmitoyl-2-arachidonoyl-sn-glycero-3-phosphoethanolamine	Lipids	Phosphatidylethanolamine	1	M-H	738.507	4.55519	35.7	7.57	-0.785604	72.1226
71728379	2-Azaniumylethyl [(2R)-2-[(9Z,12Z)-octadeca-9,12-dienoyl]oxy-3-[(Z)-octadec-9-enoyl]oxypropyl] phosphate	Lipids	Phosphatidylethanolamine	1	M-H	740.521	3.91751	37.7	3.64	-3.96437	89.6169
86289492	1-Palmitoyl-2-docosahexaenoyl-sn-glycero-3-phosphoethanolamine	Lipids	Phosphatidylethanolamine	1	M-H	762.506	4.7816	37.9	3.37	-2.71668	89.427
86289532	2-Azaniumylethyl [(2R)-2-[(5Z,8Z,11Z,14Z)-icosa-5,8,11,14-tetraenoyl]oxy-3-[(Z)-octadec-1-enoxy]propyl] phosphate	Lipids	Phosphatidylglycerol	1	M-H	750.542	1.89137	32.6	5.74	-3.26091	61.1456
86583448	2-Azaniumylethyl (2R)-2-hydroxy-3-(tetradecanoyloxy)propyl phosphate	Lipids	Lysophospholipids	1	M-H	424.246	2.33502	36	2.13	-1.22918	79.5123

[truncated: 1 more sheets: Metabolites AIF Ramp 30-60]
